# Supplementary material for: What approaches exist to evaluate the effectiveness of UK-relevant natural flood management measures? A systematic map
Source: Environ Evid. 2023 May 23;12:12. doi: 10.1186/s13750-023-00297-z (PMC11378772; doi:10.1186/s13750-023-00297-z)
Supplement: Supplementary file 1 — Additional file 1. Data coding framework detailing information to be extracted or coded from relevant studies in the final systematic map database. [file 13750_2023_297_MOESM1_ESM.xlsx]

## Sheet: READ ME
Title	What approaches exist to evaluate the effectiveness of UK-relevant natural flood management measures? A systematic map protocol
Authors	Angela Connelly, Andrew Snow, Jeremy Carter, Jana Wendler, Rachel Lauwerijssen, Joseph Glentworth, Adam Barker, John Handley, Graham Haughton, James Rothwell.
Nature of document	Data coding framework detailing information to be extracted or coded from relevant studies in the final systematic map database
Document	Additional File 1

## Sheet: SMAP Coding descriptions
	Coding category	Coding category description	Coding description and question(s)	Codes
Bibliographic details	Unique article id	Unique identification code associated with the article	The unique code generated for each article should be recorded
	Publication details	Full citation details (Authors, Title, Publication Place)	Record full citation details. Include volume number and issue number if journal.	Please follow Vancouver. See: https://subjects.library.manchester.ac.uk/referencing/referencing-vancouver
	Publication background	Type of publication: academic or grey literature	Indicate whether the source is an academic text or grey literature. Peer-reviewed journal articles = academic. All other sources will be categorised as Grey literature.	Academic, Grey, Uncategorisable
	Publication type	Type of publication: PhD thesis, journal article, report, book chapter, book, other.	What is the type of publication?	PhD thesis, journal article, report, book chapter, book, other, uncategorisable.
	Publication year	Year of publication	What is the year of publication	Year (XXXX)
	Permanent link	Note the unique permanent identifier (e.g. DOI)	What is the permanent link associated with the document.	https://……
Study description	Country(ies) of origin	Geographical location(s) of the study by country. May be more than one.	What is the geographical location of the study. Note that in this systematic map, the number of countries is limited to certain European countries and the UK.	Belgium, Denmark, England, Germany, Hungary, Luxembourg, Northern Ireland, Poland, Republic of Ireland, Scotland, the Netherlands, Wales, France, Spain, Sweden, Czech Republic, Italy, Croatia, Austria, Romania, Slovenia, Lithunia, Latvia
	Type of population addressed	What type of flooding is addressed?	What type of flooding is addressed?	Coastal, pluvial, fluvial, groundwater, reservoir failure, combination of the previous, not stated.
	Type(s) of NFM measure	What type of natural flood management is under consideration?	Which NFM measure(s) does the source include (see EA 2017)? Record multiple measures by using a '/'	Rivers and floodplain management; River restoration; Floodplain restoration; Leaky barriers; Offline storage areas Woodland Management; Catchment woodlands; Floodplain woodlands; Riparian woodlands; Cross-slope woodlands; Run-off management; Soil and land management; Headwater drainage; Run-off pathway; Coast and estuary management; Saltmarsh and mudflats; Sand dunes; Beach nourishment
	Scientific basis		What is the disciplinary background of the study?	Natural science, Social science, Interdisciplinary, Unclear
	Type(s) of data	Data collection techniques employed	What are the main types of data collection?	Quantitative, qualitative, mixed methods, unclear
	Study scale		At what scale is the measure being tested at?	Not catchment scale, catchment scale, cross-scale, multiple scales, not identifiable
	Inclusion of climate change	Inclusion of climate change in the study design	In their evaluation of an NFM measure's impacts upon flood risk reduction, does the source model for future flood risk/take account of climate change?	No; Yes - climate change provides a rationale for the study; Yes - forms a substantive element of the study
	Effectiveness	Inclusion of effectiveness in the study	Does the source characterise NFM effectiveness (yes or no)?	Yes or no
	Effectiveness type	Approach taken to understanding effectiveness	Procedural i.e. evaluates NFM on the basis of changes made to FRM processes (e.g. Good governance, alignment with regulations (e.g. Floods Directive), sound decision-making ), Procedural i.e. evaluates NFM on the basis of changes made to FRM processes (e.g. Good governance, alignment with regulations (e.g. Floods Directive), sound decision-making ), Substantive i.e. evaluates NFM on the basis of …	Procedural, substantive, transactive, normative (climate change mitigation or adaptation), unclear
