# Supplementary material for: What approaches exist to evaluate the effectiveness of UK-relevant natural flood management measures? A systematic map
Source: Environ Evid. 2023 May 23;12:12. doi: 10.1186/s13750-023-00297-z (PMC11378772; doi:10.1186/s13750-023-00297-z)
Supplement: Supplementary file 4 — Additional file 4. Search string assessment against test list. [file 13750_2023_297_MOESM4_ESM.xlsx]

## Sheet: Sheet1
Additional File 4: Search string assessment against test list (academic texts) and general strategy for searching grey literature assessed.
Number	Citation	Type	WoS + Scopus	Grey	Observations
1	Acreman M and Holden J. (2013) How Wetlands Affect Floods. Wetlands 33: 773-786.	Academic	YES	NO
2	Acreman MC, Riddington R & Booker DJ. (2003) Hydrological impacts of floodplain restoration: A case study of the River Cherwell, UK. Hydrology and Earth System Sciences 7: 75-85.	Academic	YES	NO
3	Buijs, Arjen E. (2009) "Public support for river restoration. A mixed-method study into local residents' support for and framing of river management and ecological restoration in the Dutch floodplains." Journal of Environmental management 90 (8): 2680-2689.	Academic	YES	NO
4	cbec and Environment Agency. 2017. Natural Flood Management Toolbox: Guidance for working with natural processes in flood management schemes. cbec eco-engineering UK Ltd: Inverness, Scotland.	Grey	NO	YES
5	Dadson, Simon J., et al .(2017). "A restatement of the natural science evidence concerning catchment-based ‘natural’flood management in the UK." Proceedings of the Royal Society A: Mathematical, Physical and Engineering Sciences 473.2199: 20160706.	Academic	YES	NO
6	Esteves LS. (2014) The Need for Adaptation in Coastal Protection: Shifting from Hard Engineering to Managed Realignment. In: Esteves LS (ed) Managed Realignment : A Viable Long-Term Coastal Management Strategy? Dordrecht: Springer Netherlands, 1-18.	Academic	YES	NO
7	Hamm L, Capobianco M, Dette HH, et al. (2002) A summary of European experience with shore nourishment. Coastal Engineering 47: 237-264.	Academic	YES	NO
8	Metcalfe, P., et al.., (2017). A modelling framework for evaluation of the hydrological impacts of nature‐based approaches to flood risk management, with application to in‐channel interventions across a 29‐km2 scale catchment in the United Kingdom. Hydrological Processes, 31(9): 1734-1748.	Academic	YES	NO
9	Holstead, K. L., et al. (2017). "Natural flood management from the farmer's perspective: criteria that affect uptake." Journal of Flood Risk Management 10.2: 205-218.
10	Hughes RG and Paramor OAL. (2004) On the Loss of Saltmarshes in South-East England and Methods for Their Restoration. Journal of Applied Ecology 41: 440-448.	Academic	YES	NO
11	Lane SN. (2017) Natural flood management. Wiley Interdisciplinary Reviews: Water, 4(3), p.e1211.	Academic	YES	NO
12	Lane, Stuart N., et al. (2011) "Doing flood risk science differently: an experiment in radical scientific method." Transactions of the Institute of British Geographers 36.1: 15-36.	Academic	NO	NO	The case study (Slow the Flow, Pickering) has been picked up in another article in the testing.
13	Lavers T and Charlesworth S. (2018) Opportunity mapping of natural flood management measures: a case study from the headwaters of the Warwickshire-Avon. Environmental Science and Pollution Research 25: 19313-19322.	Academic	YES	NO
14	Luisetti, Tiziana, et al. "Coastal and marine ecosystem services valuation for policy and management: Managed realignment case studies in England." Ocean & Coastal Management 54.3 (2011): 212-224.	Academic	YES	NO
15	McCarthy, S., et al. (2018), Compensatory approaches and engagement techniques to gain flood storage in England and Wales. Journal of Flood Risk Management, 11: 85-94.	Academic	YES	NO
16	Pontee, N.I., (2007), December. Realignment in low-lying coastal areas: UK experiences. In Proceedings of the Institution of Civil Engineers-Maritime Engineering (Vol. 160, No. 4, pp. 155-166). Thomas Telford Ltd.	Academic	YES	NO
17	Scottish Environment Protection Agency. (2015). Natural Flood Management Handbook. Available at: https://www.sepa.org.uk/media/163560/sepa-natural-flood-management-handbook1.pdf	Grey	NO	YES
18	Woodland Trust. (2014) Holding back the waters – trees and flood mitigation. Wales: The Woodland Trust.	Grey	NO	NO	The Woodland Trust website was not originally detailed in our list of websites to search for grey literature and was included after the testing of the searches
