# Supplementary material for: What approaches exist to evaluate the effectiveness of UK-relevant natural flood management measures? A systematic map
Source: Environ Evid. 2023 May 23;12:12. doi: 10.1186/s13750-023-00297-z (PMC11378772; doi:10.1186/s13750-023-00297-z)
Supplement: Supplementary file 5 — Additional file 5. List of articles excluded at full text/coding stage with unretrievable texts. [file 13750_2023_297_MOESM5_ESM.xlsx]

## Sheet: Read Me
Additional file 5. List of articles excluded at full text/coding stage with unretrievable texts.
Explanation
Name of sheet	Included on the list	Comments
Exclusions at Full Text Screening	Full list of excluded articles
Unretrieved texts	All articles with no pdf available	Either the pdfs were not available or behind a paywall not accessibleto our institution
Exclusions at Coding Stage	All articles with pdf with exclusion criteria	Further exclusions identified when the review team expanded.

## Sheet: Exclusions at Full Text Screen
Included	ID	ShortTitle	Title	Journal	Authors	Year	Reason
E	43370289	Clapp (2009)	Managed realignment in the Humber estuary: factors influencing sedimentation		Clapp Jennifer ;	2009	Exclude on academic standard
E	43370309	Cohen (2018)	Integrating green and gray: lessons learned from ecological and engineering approaches to flood resilience around three US rivers		Cohen Nicholas ; Evan ;	2018	Exclude on academic standard
E	43370364	Coutts (2016)	Living with water	Building Control	Coutts Richard ;	2016	Exclude on academic standard
E	43370543	Djagiri (2018)	Towards Resilient Delta: Integration of natural dynamics as water safety and climate adaptation measures within the urbanised delta city of Dordrecht		Djagiri Timothy ; Radhitya ;	2018	Exclude on academic standard
E	43370809	Forman (2016)	Improving the Enabling Environments for Ecosystem-Based Coastal Restoration and Protection Through the Use of Ecological Modeling: Case Studies from the Mississippi River Delta and the Coastal Netherlands		Forman Cassidy ;	2016	Exclude on academic standard
E	43371915	Groundsure Blog Dec... (Ortega)	The importance of choosing an appropriate coastal defence		Ortega Cristina ;		Exclude on academic standard
E	43371177	Hovermale (2018)	Managing Flood Risk in the Shkodër Region through Ecosystem-based Adaptations		Hovermale Christine ; Jean ; Field Jakob ; VanderVliet Katrina ; May ; De Vasconcellos ; Oporto ; Pedro ;	2018	Exclude on academic standard
E	43371691	Melanie (2015)	The Deltaplan revisited: changing perspectives in the Netherlands' flood risk reduction philosophy	Water Policy	Melanie Schultz van; Haegen ; Wieriks Koos ;	2015	Exclude on academic standard
E	43371760	Morris (2013)	The role of land-use planning in reducing the vulnerability of the Bay of Plenty region to natural hazards: a thesis presented in partial fulfilment of the requirements for the degree of Master of Resource and Environmental Planning at Massey University, Palmerston North, New Zealand		Morris Stephen ; Kaye ;	2013	Exclude on academic standard
E	43371838	Nilsson (2016)	Property Developers' Engagement in Adapting Urban Waterfronts to the Changing Climate		Nilsson C L. M;	2016	Exclude on academic standard
E	43372152	Russell (2015)	Soft shoreline alternatives for coastal stabilization and habitat enhancement		Russell Danielle ;	2015	Exclude on academic standard
E	43372153	Rutledge (2018)	Climate change adaptation in Metro Vancouver: examining the role of managed retreat		Rutledge Alexandra ;	2018	Exclude on academic standard
E	43372173	Samra (2017)	The Effects of Natural Flood Management in Rural Catchments: A research and hydraulic modelling study		Samra Alberto ; Pinto ;	2017	Exclude on academic standard
E	43372281	Smith (2017)	Investigating the potential of 3D visualisation to enhance stakeholder engagement in natural flood management		Smith Katherine ; L ;	2017	Exclude on academic standard
E	43372320	Storms (2017)	Implementation of nature-based flood defences. Considering governance arrangements and institutions		Storms Milan ;	2017	Exclude on academic standard
E	43372331	Suanzes (2018)	Achieving Natura 2000 by Building with Nature in the Eastern Scheldt		Suanzes Granda ;	2018	Exclude on academic standard
E	43372464	van (2019)	Eastern Scheldt foreshore stability: towards hybrid flood protection strategies in the future-An indicative field study of the Eastern Scheldt, SW-Netherlands		van Gool ; Fleur Elena ;	2019	Exclude on academic standard
E	43372549	Vreeker (2015)	How to best protect your coastline against flooding? A methodological approach		Vreeker Annelies ;	2015	Exclude on academic standard
E	43372724	Zhao (2013)	Safe and Dynamic Rijnmond-Drechtsteden: Rebalance the Natural Processes and Human Interventions Through Integrated Flood Risk Management		Zhao N ;	2013	Exclude on academic standard
E	43372725	Zhao (2016)	Numerical modelling of morphological development in a managed realignment project: a case study of the Perkpolder project		Zhao Xinyue ;	2016	Exclude on academic standard
E	43370523	Diaz-Redondo (2017)	BENCHMARKING FLUVIAL DYNAMICS FOR PROCESS-BASED RIVER RESTORATION: THE UPPER RHINE RIVER (1816-2014)	RIVER RESEARCH AND APPLICATIONS	Diaz-Redondo M Egger; G Marchamalo M. Hohensinner S. Dis;	2017	Exclude on historical flood risk
E	43370867	Galloway (2007)	Marine flooding in the Thames Estuary and tidal river c.1250-1450: impact and response	AREA	Galloway Ja Potts; J S ;	2007	Exclude on historical flood risk
E	43371435	Lancaster (2008)	Analysis of historical datasets to look for impacts of land use and management change on flood generation		Lancaster University ; Newcastle University ; Cranfield University ; Consulting J B. A;	2008	Exclude on historical flood risk
E	43372018	Potter (2013)	Battle for the floodplains: an institutional analysis of water management and spatial planning in England		Potter Karen ;	2013	Exclude on historical flood risk
E	43369878	Arnaud-Fassetta (2009)	Fluvial geomorphology and flood-risk management	GEOMORPHOLOGIE-RELIEF PROCESSUS ENVIRONNEMENT	Arnaud-Fassetta G Astrade; L Bardou E. Corbonnois J. Delaha;	2009	Exclude on lack of originality
E	43369906	Auerswald (2019)	HESS Opinions: Socio-economic and ecological trade-offs of flood management - benefits of a transdisciplinary approach	HYDROLOGY AND EARTH SYSTEM SCIENCES	Auerswald K Moyle; P Seibert S. P. Geist J;	2019	Exclude on lack of originality
E	43369942	Barron (2012)	A climate change adaptation planning process for low-lying, communities vulnerable to sea level rise	Sustainability	Barron Sara ; Canete Glenis ; Carmichael Jeff ; Flanders David ; Pond Ellen ; Sheppard Stephen ; Tatebe Kristi ;	2012	Exclude on lack of originality
E	43369946	Bassolino (2019)	The impact of climate change on local water management strategies. Learning from Rotterdam and Copenhagen	UPLanD-Journal of Urban Planning, Landscape & environmental Design	Bassolino Eduardo ;	2019	Exclude on lack of originality
E	43369964	before (2011)	Understanding the risks, empowering communities, building resilience: the national flood and coastal erosion risk management strategy for England		DEFRA ;	2011	Exclude on lack of originality
E	43369968	Bell (2013)	Water supply, drainage and flood protection	IMAGINING THE FUTURE CITY: London 2062	Bell Sarah ;	2013	Exclude on lack of originality
E	43369995	Binner (2017)	Valuing the social and environmental contribution of woodlands and trees in England, Scotland and Wales		Binner A R; Smith G ; Bateman I ; Day B H; Agarwala M ; Harwood A ;	2017	Exclude on lack of originality
E	43370019	Boateng (2008)	Integrating sea-level rise adaptation into planning policies in the coastal zone	Integrating Generations FIG Working Week	Boateng Isaac ;	2008	Exclude on lack of originality
E	43370044	Bormann (2015)	Guiding regional climate adaptation in coastal areas	Handbook of climate change adaptation	Bormann Helge ; van der ; Krogt ; Rob ; Adriaanse Leo ; Ahlhorn Frank ; Akkermans Ruben ; Andersson-Sköld Yvonne ; Gerrard Chris ; Houtekamer Nelie ; de Lange ; Ger ; Norrby Anders ;	2015	Exclude on lack of originality
E	43370067	Brauman (2007)	The nature and value of ecosystem services: An overview highlighting hydrologic services	ANNUAL REVIEW OF ENVIRONMENT AND RESOURCES	Brauman Ka Daily; G C Duarte T. K. Mooney H. A;	2007	Exclude on lack of originality
E	43370143	Buijse (2001)	The role of wetland creation and restoration in Dutch water policy	Seminar Presentations Session 1: Overview of the role of wetlands in river basin functioning and assessment of wetland status and trends in Europe	Buijse Tom ;	2001	Exclude on lack of originality
E	43370170	Byrd (2016)	Forecasting tidal marsh elevation and habitat change through fusion of Earth observations and a process model	ECOSPHERE	Byrd Kb Windham-Myers; L Leeuw T. Downing B. Morr;	2016	Exclude on lack of originality
E	43369786	Catchment management... (2017)	Catchment management approach to flash flood risks in Glasgow — Climate-ADAPT	Climate-ADAPT		2017	Exclude on lack of originality
E	43370261	Cheong (2013)	Coastal adaptation with ecological engineering	Nature climate change	Cheong So-Min ; Silliman Brian ; Wong Poh ; Poh ; Van Wesenbeeck ; Bregje ; Kim Choong-Ki ; Guannel Greg ;	2013	Exclude on lack of originality
E	43370266	Chin (2009)	From research to application: management implications from studies of urban river channel adjustment	Geography Compass	Chin Anne ; Gregory Ken ;	2009	Exclude on lack of originality
E	43370287	Cities (2016)	Climate Change Adaptation in Delta Cities		Cities C ;	2016	Exclude on lack of originality
E	43370290	Clark (2016)	Flood resilience on the railways–solutions, appraisal and decision-making		Clark Ben ; Parkin John ; Everard Mark ; Quinn Nevil ; Parkhurst Graham ;	2016	Exclude on lack of originality
E	43372455	Coastal management in... (van der)	Coastal management in The Netherlands, from past developments to future perspectives		van der ; Meulen ; Frank ; van Zetten ; Rien ;	2014	Exclude on lack of originality
E	43370305	Coed (2013)	The Pontbren project: a farmer-led approach to sustainable land management in the uplands		Coed Cymru ; C Y F;	2013	Exclude on lack of originality
E	43370320	Colls (2009)	Ecosystem-based Adaptation: a natural response to climate change		Colls A ; Ash Neville ; Ikkala Ninni ;	2009	Exclude on lack of originality
E	43370358	Council (2012)	Coastal Flood and Erosion Risk Management Strategy	Assessment	Council Southampton ; City ;	2012	Exclude on lack of originality
E	43370365	Cowan (2010)	Working with nature to tackle climate change	Report of the ENCA/BfN Workshop on “Developing ecosystem-based approaches to climate change–why, what and how”. BfNSkripten	Cowan Carolin ; Epple Cordula ; Korn Horst ; Schliep Rainer ; Stadler Jutta ;	2010	Exclude on lack of originality
E	43370520	Diaz-Nieto (2016)	Least-Cost Path Analysis to Identify Retrofit Surface-Water Conveyance Solutions	Journal of Hydrologic Engineering	Diaz-Nieto J ; j diaz sheffield ac ukjacquelinediaznieto hotma; Lerner D N; d n lerner sheffield ac uk; Saul A J;	2016	Exclude on lack of originality
E	43370550	Dodds (2009)	An Evaluation of Coastal Risk Decision Making in England, Wales and Northern Ireland		Dodds Wendy ;	2009	Exclude on lack of originality
E	43370563	Doody (2008)	Saltmarsh conservation, management and restoration		Doody J Patrick;	2008	Exclude on lack of originality
E	43369789	Flood protection in... (2018)	Flood protection in the Upper Vistula river basin: grey and green measures implemented in the Sandomierz area — Climate-ADAPT	Climate-ADAPT		2018	Exclude on lack of originality
E	43370807	Forest (2010)	Benefits of Green Infrastructure		Forest Research ;	2010	Exclude on lack of originality
E	43370825	Frantzeskaki (2019)	Seven lessons for planning nature-based solutions in cities	Environmental Science & Policy	Frantzeskaki Niki ;	2019	Exclude on lack of originality
E	43370862	Gall (2014)	Hazard Mitigation, Economic Development and Resilience: A Comparative Analysis of Flood Control Policy and Practice in Germany, The Netherlands, and Great Britain	Disaster and Development	Gall Melanie ; Gerber Brian ; J ;	2014	Exclude on lack of originality
E	43370880	Gearey (2018)	Re-naturing cities: reducing flood risk through nature based solutions	GEOGRAPHY	Gearey M ;	2018	Exclude on lack of originality
E	43370947	Gonzalez (2014)	Application of a novel decision support system to assess and manage coastal flood risk in the Teign estuary, UK		Gonzalez Santamaria ; Raul ; Simmonds Dave ; Zanuttigh Barbara ; Reeve D ; Nicholls R ; Thompson R ; Pan Shunqi ; Horrillo-Caraballo Jose ; Hoggart S ; Hanson Susan ;	2014	Exclude on lack of originality
E	43370954	Gopalakrishnan (2011)	The value of disappearing beaches: a hedonic pricing model with endogenous beach width	Journal of Environmental Economics and Management	Gopalakrishnan Sathya ; Smith Martin ; D ; Slott Jordan ; M ; Murray A Brad;	2011	Exclude on lack of originality
E	43371061	Hamin (2018)	Pathways to Coastal Resiliency: The Adaptive Gradients Framework	SUSTAINABILITY	Hamin Em Abunnasr; Y Dilthey M. R. Judge P. K. Kenney;	2018	Exclude on lack of originality
E	43371103	Heffernan (2011)	An Assessment of the English Farm Woodland Premium Scheme and its Ability to Promote and Sustain Environmental Improvements in Agricultural Landscapes	Journal of Sustainable Forestry	Heffernan Lea ; J ; Lassoie James ; P ; Bills Nelson ;	2011	Exclude on lack of originality
E	43371127	Hernández-González (2016)	Prescriptive conflict prevention analysis: An application to the 2021 update of the Austrian flood risk management plan	Environmental Science & Policy	Hernández-González Yeray ; Ceddia Michele ; Graziano ; Zepharovich Elena ; Christopoulos Dimitris ;	2016	Exclude on lack of originality
E	43371145	Hillen (2010)	Coastal defence cost estimates: Case study of the Netherlands, New Orleans and Vietnam	Communications on Hydraulic and Geotechnical Engineering, No. 2010-01	Hillen Marten ; M ; Jonkman Sebastiaan ; N ; Kanning Wim ; Kok Matthijs ; Geldenhuys M A; Stive M J. F;	2010	Exclude on lack of originality
E	43371187	Hudson (2015)	Integrated Floodplain Management, Environmental Change, and Geomorphology: Problems and Prospects	Geomorphic Approaches to Integrated Floodplain Management of Lowland Fluvial Systems in North America and Europe	Hudson Paul ; F ; Middelkoop Hans ;	2015	Exclude on lack of originality
E	43369778	Isar-Plan – Water management... (2015)	Isar-Plan – Water management plan and restoration of the Isar River, Munich (Germany) — Climate-ADAPT	Climate-ADAPT		2015	Exclude on lack of originality
E	43371369	Klein (1998)	Resilience and vulnerability: Coastal dynamics or Dutch dikes?	The Geographical Journal	Klein Richard ; J T ; Smit Marion ; J ; Goosen Hasse ; Hulsbergen Cornelis ; H ;	1998	Exclude on lack of originality
E	43371472	Leafe (1998)	Realizing the benefits of shoreline management	The Geographical Journal	Leafe Richard ; Pethick John ; Townsend Ian ;	1998	Exclude on lack of originality
E	43371483	Lee (2001)	Coastal defence and the Habitats Directive: Predictions of habitat change in England and Wales	The Geographical Journal	Lee Mark ;	2001	Exclude on lack of originality
E	43371520	Linares (2012)	Sea level rise impacts in coastal zones: Soft measures to cope with it	Dalhousie Journal of Interdisciplinary Management	Linares Paola Bianca; Cisneros ;	2012	Exclude on lack of originality
E	43371544	Lonsdale (2008)	Plausible responses to the threat of rapid sea-level rise in the Thames Estuary	Climatic Change	Lonsdale Kate ; G ; Downing Thomas ; E ; Nicholls Robert ; J ; Parker Dennis ; Vafeidis Athanasios ; T ; Dawson Richard ; Hall Jim ;	2008	Exclude on lack of originality
E	43371548	LÖSchner (2018)	THE SPATIAL TURN IN FLOOD RISK MANAGEMENT		LÖSchner Mag ; Lukas ;	2018	Exclude on lack of originality
E	43371583	Mainstone (2017)	Developing a coherent narrative for conserving freshwater and wetland habitats: experiences in the UK	Wiley Interdisciplinary Reviews: Water	Mainstone Chris ; P ;	2017	Exclude on lack of originality
E	43371637	Maynard (2015)	Accessing the environment: Delivering ecological and societal benefits through knowledge integration–The case of water management	Applied Geography	Maynard Carly ; M ;	2015	Exclude on lack of originality
E	43371688	Mees (2014)	Legitimate adaptive flood risk governance beyond the dikes: the cases of Hamburg, Helsinki and Rotterdam	Regional Environmental Change	Mees Heleen ; L P ; Driessen Peter ; P J ; Runhaar Hens ; A C ;	2014	Exclude on lack of originality
E	43371694	Menteth (2016)	Portsmouth the island city-coastal resilience		Menteth Walter ;	2016	Exclude on lack of originality
E	43371726	Moccia (2016)	Flood hazard: planning approach to risk mitigation and periphery rehabilitation	Management of Natural Disasters	Moccia F D; Sgobbo A ;	2016	Exclude on lack of originality
E	43371727	Moeller (2019)	Applying uncertain science to nature-based coastal protection: lessons from shallow wetland-dominated shores	Frontiers in Environmental Science	Moeller Iris ;	2019	Exclude on lack of originality
E	43371730	Molen (2018)	Trade-offs and synergies in joint knowledge creation for coastal management: Insights from ecology-oriented sand nourishment in the Netherlands		Molen F ; Swart J A. A; Windt Henny van; der ;	2018	Exclude on lack of originality
E	43370588	Natural solutions for... (Dudley)	Natural solutions for water management of the future: freshwater protected areas at the 6th World Parks Congress	Aquatic Conservation	Dudley Nigel ; Harrison Ian ; J ; Kettunen Marianne ; Madgwick Jane ; Mauerhofer Volker ;		Exclude on lack of originality
E	43371868	O’Riordan (2014)	The difficulties of designing future coastlines in the face of climate change	Landscape Research	O’Riordan Timothy ; Gomes Carla ; Schmidt Luísa ;	2014	Exclude on lack of originality
E	43371887	Office (2015)	Synthesis document no. 10: Policy coordination linked to Natural Water Retention Measures		Office International de; l’Eau ; Oieau in consortium with Actéon Environment; Amec ; United Kingdom Bef; Enveco Iaco ; Greece ; Imdea Water Spain; R E C; Central ; Eastern Europe ; Rekk inc ; Sweden S L. U; Sruc ;	2015	Exclude on lack of originality
E	43371883	Office (2015)	Synthesis document no. 6: Cost-effectiveness of Natural Water Retention Measures		Office International de; l’Eau ; Oieau in consortium with Actéon Environment; Amec ; United Kingdom Bef; Enveco Iaco ; Greece ; Imdea Water Spain; R E C; Central ; Eastern Europe ; Rekk inc ; Sweden S L. U; Sruc ;	2015	Exclude on lack of originality
E	43371901	O'Neill (2018)	Expanding the horizons of integrated flood risk management: a critical analysis from an Irish perspective	International journal of river basin management	O'Neill Eoin ;	2018	Exclude on lack of originality
E	43371913	Orr (2008)	Climate change in the uplands: a UK perspective on safeguarding regulatory ecosystem services	Climate Research	Orr H G; Wilby R L; Hedger M McKenzie; Brown I ;	2008	Exclude on lack of originality
E	43371943	Palmer (2015)	Manage water in a green way	Science	Palmer Margaret ; A ; Liu Junguo ; Matthews John ; H ; Mumba Musonda ; D'Odorico Paolo ;	2015	Exclude on lack of originality
E	43371953	Parrott (2009)	Role of rural land use management in flood and coastal risk management	Journal of Flood Risk Management	Parrott A ; Brooks W ; Harmar O ; Pygott K ;	2009	Exclude on lack of originality
E	43371961	Pauleit (2017)	Nature-based solutions and climate change–four shades of green	Nature-Based Solutions to Climate Change Adaptation in Urban Areas	Pauleit Stephan ; Zölch Teresa ; Hansen Rieke ; Randrup Thomas ; B ; van den ; Bosch ; Cecil Konijnendijk ;	2017	Exclude on lack of originality
E	43371979	Perini (2016)	Emscher River, Germany–Opportunities and Policies	Urban Sustainability and River Restoration: Green and Blue Infrastructure	Perini Katia ;	2016	Exclude on lack of originality
E	43371996	Plummer (2018)	The Roles of Capitals in Building Capacity to Address Urban Flooding in the shift to a new water management approach	Environment and Planning C: Politics and Space	Plummer Ryan ; Renzetti Steven ; Bullock Ryan ; Melo Zurita ; Maria de ; Lourdes ; Baird Julia ; Dupont Diane ; Smith Timothy ; Thomsen Dana ;	2018	Exclude on lack of originality
E	43372009	Pontee (2012)	Adaptation as part of sustainable shoreline management in England and Wales	Proceedings of the Institution of Civil Engineers-Maritime Engineering	Pontee Nigel ; I ; Parsons Andrew ; P ;	2012	Exclude on lack of originality
E	43372004	Pontee (2014)	Factors Influencing the Long-Term Sustainability of Managed Realignment	Managed Realignment: A Viable Long-Term Coastal Management Strategy?	Pontee Nigel ;	2014	Exclude on lack of originality
E	43372026	ProAct (2008)	The Role of Environmental Management in Disaster Risk Reduction and Climate Change Adaptation: ANNEX I CASE STUDIES		ProAct Network ; Secretariat ;	2008	Exclude on lack of originality
E	43371197	Resilience and Vulnerability:... (Hulsbergen)	Resilience and Vulnerability: Coastal Dynaniics or Dutch Dikes?		Hulsbergen Cornelis ; H ;		Exclude on lack of originality
E	43372124	Rouillard (2013)	Policy integration for adaptive water governance: Learning from Scotland's experience	Environmental Science & Policy	Rouillard J J; Heal K V; Ball T ; Reeves A D;	2013	Exclude on lack of originality
E	43372175	Sánchez-Arcilla (2016)	Managing coastal environments under climate change: Pathways to adaptation	Science of the total environment	Sánchez-Arcilla Agustín ; García-León Manuel ; Gracia Vicente ; Devoy Robert ; Stanica Adrian ; Gault Jeremy ;	2016	Exclude on lack of originality
E	43372181	Santoro (2019)	Assessing stakeholders' risk perception to promote Nature Based Solutions as flood protection strategies: The case of the Glinščica river (Slovenia)	Science of the Total Environment	Santoro Stefania ; Pluchinotta Irene ; Pagano Alessandro ; Pengal Polona ; Cokan Blaž ; Giordano Raffaele ;	2019	Exclude on lack of originality
E	43372193	Schernewski (2018)	A combined coastal protection, realignment and wetland restoration scheme in the southern Baltic: planning process, public information and participation	Journal of coastal conservation	Schernewski Gerald ; Schumacher Johanna ; Weisner Eva ; Donges Larissa ;	2018	Exclude on lack of originality
E	43372200	Schläpfer (2006)	Public support for river restoration funding in relation to local river ecomorphology, population density, and mean income	Water Resources Research	Schläpfer Felix ; Witzig Pieter-Jan ;	2006	Exclude on lack of originality
E	43372224	Scotland (2016)	Slowing the flow: a natural solution to flooding problems		Scotland W W. F;	2016	Exclude on lack of originality
E	43372253	Shih (2007)	Urban managed realignment: Application to the Thames Estuary, London	JOURNAL OF COASTAL RESEARCH	Shih Scw Nicholls; R J ;	2007	Exclude on lack of originality
E	43372273	Skinner (2008)	Measures of success: uncertainty and defining the outcomes of river restoration schemes	River Restoration: Managing the Uncertainty in Restoring Physical Habitat. John Wiley & Sons, Chichester, West Sussex	Skinner Kevin ; Shields Jr ; Douglas F ; Harrison Simon ;	2008	Exclude on lack of originality
E	43372330	Sturck (2015)	Spatio-temporal dynamics of regulating ecosystem services in Europe - The role of past and future land use change	APPLIED GEOGRAPHY	Sturck J Schulp; C J E. Verburg P. H;	2015	Exclude on lack of originality
E	43372378	Tipper (2018)	From blue to green		Tipper William ; Andrews ; Shields Stephanie ; Elliott James ;	2018	Exclude on lack of originality
E	43371144	TOWARDS WATER ADAPTIVE... (Hillen)	TOWARDS WATER ADAPTIVE CITIES		Hillen Marten ; M ; Dolman Nanco ;		Exclude on lack of originality
E	43372490	Van (2005)	Flood defense in the Netherlands: a new era, a new approach	Water international	Van Stokkom ; Hein T C; Smits Antonius ; J M ; Leuven Rob ; S E W;	2005	Exclude on lack of originality
E	43372479	Van (2010)	How “wide green dikes” were reintroduced in The Netherlands: a case study of the uptake of an innovative measure in long-term strategic delta planning	Journal of Environmental Planning and Management	Van Loon-Steensma ; Jantsje M ; Vellinga Pier ;	2010	Exclude on lack of originality
E	43372488	van (2011)	Implementing" Building with Nature" in complex governance situations	Terra et aqua	van Slobbe ; Ejj ; Lulofs Kris ;	2011	Exclude on lack of originality
E	43372499	van (2014)	Damming deltas: a practice of the past? Towards nature-based flood defenses	Estuarine, coastal and shelf science	van Wesenbeeck ; Bregje K ; Mulder Jan ; P M ; Marchand Marcel ; Reed Denise ; J ; de Vries ; Mindert B ; de Vriend ; Huib J ; Herman Peter ; M J ;	2014	Exclude on lack of originality
E	43372476	van (2015)	Salt marshes to adapt the flood defences along the Dutch Wadden Sea coast	Mitigation and adaptation strategies for global change	van Loon-Steensma ; Jantsje M ;	2015	Exclude on lack of originality
E	43372484	van (2016)	The spatial turn and the scenario approach in flood risk management: Implementing the European Floods Directive in the Netherlands	AIMS Environmental Science	van Ruiten ; Leon ; Hartmann Thomas ;	2016	Exclude on lack of originality
E	43372446	van den (2012)	Shifting to ecological engineering in flood management: Introducing new uncertainties in the development of a Building with Nature pilot project	ENVIRONMENTAL SCIENCE & POLICY	van den ; Hoek ; Brugnach R E; Hoekstra M ; Ay ;	2012	Exclude on lack of originality
E	43372457	van der (2012)	Conceptual framework for Building with Living Nature		van der ; Meulen ; Md ; van Wesenbeeck ; Bk ; Pesch C J;	2012	Exclude on lack of originality
E	43372580	Warner (2012)	Making space for the river: governance challenges	Making Space for the River: Governance Experiences with Multifunctional River Flood Management in the US and Europe	Warner Jeroen ; Edelenbos Jurian ; van Buuren ; Arwin ;	2012	Exclude on lack of originality
E	43372582	Water (2018)	2018 UN World Water Development Report, Nature-based Solutions for Water		Water U N;	2018	Exclude on lack of originality
E	43372628	Wijnberg (2017)	ShoreScape: sustainable co-evolution of the natural and built environment along sandy shores	NCK-Days 2017	Wijnberg K M; Nijhuis S ; Hulscher Sjmh ; Mulder J P. M; van Bergen ; Meyer H ; Hoonhout B ; Janssen M ; Hoekstra J D; de Groot ; Av ;	2017	Exclude on lack of originality
E	43372716	Zeleňáková (2017)	Urban Water Retention Measures	Procedia engineering	Zeleňáková Martina ; Diaconu Daniel ; Constantin ; Haarstad Ketil ;	2017	Exclude on lack of originality
E	43369810	Adams (2004)	Conservatives and champions: river managers and the river restoration discourse in the United Kingdom	Environment and planning A	Adams William ; M ; Perrow Martin ; R ; Carpenter Angus ;	2004	Exclude on lack of recognition of flood risk
E	43369811	Adams (2005)	Perceptions of river managers of institutional constraints on floodplain restoration in the UK	Journal of environmental planning and management	Adams William ; M ; Perrow Martin ; R ; Carpenter Angus ;	2005	Exclude on lack of recognition of flood risk
E	43369824	Ahilan (2017)	Assessment of long-term performance of blue-green infrastructures in the urban catchment	7th International Conference on Flood Management	Ahilan S ; Guan M ; Sleigh A ; Wright N ;	2017	Exclude on lack of recognition of flood risk
E	43369832	Albert (2019)	Addressing societal challenges through nature-based solutions: How can landscape planning and governance research contribute?	Landscape & Urban Planning	Albert Christian ; Schröter Barbara ; Haase Dagmar ; Brillinger Mario ; Henze Jennifer ; Herrmann Sylvia ; Gottwald Sarah ; Guerrero Paulina ; Nicolas Claire ; Matzdorf Bettina ;	2019	Exclude on lack of recognition of flood risk
E	43369902	Assessment (2005)	Ecosystems and human well-being: wetlands and water		Millennium Ecosystem Assessment;	2005	Exclude on lack of recognition of flood risk
E	43369929	Banerjee (2013)	How to sell ecosystem services: a guide for designing new markets	Frontiers in Ecology & the Environment	Banerjee Simanti ; Secchi Silvia ; Fargione Joseph ; Polasky Stephen ; Kraft Steven ;	2013	Exclude on lack of recognition of flood risk
E	43369981	Berry (2013)	Changing of the guard: adaptation options that maintain ecologically resilient sandy beach ecosystems	Journal of Coastal Research	Berry Ashton ; Fahey Shireen ; Meyers Noel ;	2013	Exclude on lack of recognition of flood risk
E	43369984	Bertule (2018)	Climate change adaptation technologies for water: A practitioner’s guide to adaptation technologies for increased water sector resilience		Bertule Maija ; Appelquist Lars ; Rosendahl ; Spensley Jason ; Trærup Sara Lærke; Meltofte ; Naswa Prakriti ;	2018	Exclude on lack of recognition of flood risk
E	43370037	Boon (2012)	Coastal wetlands of temperate eastern Australia: will Cinderella ever go to the ball?	MARINE AND FRESHWATER RESEARCH	Boon P I;	2012	Exclude on lack of recognition of flood risk
E	43370040	Boorman (2017)	Managed re-alignment; a salt marsh dilemma?	Wetlands ecology and management	Boorman Laurence ; A ; Hazelden John ;	2017	Exclude on lack of recognition of flood risk
E	43370181	Calliari (2019)	An assessment framework for climate-proof nature-based solutions	Science of The Total Environment	Calliari Elisa ; Staccione Andrea ; Mysiak Jaroslav ;	2019	Exclude on lack of recognition of flood risk
E	43370293	Clarke (2003)	Linking form and function: towards an eco-hydromorphic approach to sustainable river restoration	AQUATIC CONSERVATION-MARINE AND FRESHWATER ECOSYSTEMS	Clarke Sj Bruce-Burgess; L Wharton G;	2003	Exclude on lack of recognition of flood risk
E	43370385	Cundy (2007)	Sediment transfer and accumulation in two contrasting salt marsh/mudflat systems: the Seine estuary (France) and the Medway estuary (UK)	HYDROBIOLOGIA	Cundy Ab Lafite; R Taylor J. A. Hopkinson L. Deloffr;	2007	Exclude on lack of recognition of flood risk
E	43370413	Dangerfield (2013)	The effects of sediment loading on morphology and flood risk in a lowland river system		Dangerfield Stephen ; F ;	2013	Exclude on lack of recognition of flood risk
E	43370431	Davis (2018)	A generalisable integrated natural capital methodology for targeting investment in coastal defence	Journal of Environmental Economics and Policy	Davis Katrina ; J ; Binner Amy ; Bell Andrew ; Day Brett ; Poate Timothy ; Rees Siân ; Smith Greg ; Wilson Kerrie ; Bateman Ian ;	2018	Exclude on lack of recognition of flood risk
E	43370475	De (2009)	Building with Nature: ecodynamic design in practice	2nd German environmental sociology summit: Reshaping nature: old limits and new possibilities, 5e7 November, Leipzig, Germany. http://www. academia. edu/1008606/Building_with_Nature_ecodynamic_design_in_ practice	De Vriend ; Hj ; Wesselink A J;	2009	Exclude on lack of recognition of flood risk
E	43370511	DeVries (2015)	Assessment Approach for Identifying Compatibility of Restoration Projects with Geomorphic and Flooding Processes in Gravel Bed Rivers	Environmental Management	DeVries Paul ; Aldrich Robert ;	2015	Exclude on lack of recognition of flood risk
E	43370522	Diaz-Redondo (2018)	Targeting lateral connectivity and morphodynamics in a large river-floodplain system: The upper Rhine River	RIVER RESEARCH AND APPLICATIONS	Diaz-Redondo M Egger; G Marchamalo M. Damm C. de Oliveir;	2018	Exclude on lack of recognition of flood risk
E	43370540	Dixon (2008)	Managed realignment - lessons from Wallasea, UK	PROCEEDINGS OF THE INSTITUTION OF CIVIL ENGINEERS-MARITIME ENGINEERING	Dixon M Morris; R K A. Scott C. R. Birchenough A. Colc;	2008	Exclude on lack of recognition of flood risk
E	43370562	Doody (2005)	Shoreline management—conservation, management or restoration	Proceedings ‘Dunes and Estuaries	Doody James ; Patrick ;	2005	Exclude on lack of recognition of flood risk
E	43369764	Economic benefits of... (2005)	Economic benefits of nature assessed	Management of Environmental Quality: An International Journal		2005	Exclude on lack of recognition of flood risk
E	43370613	Edmondson (2011)	Are soils in urban ecosystems compacted? A citywide analysis	BIOLOGY LETTERS	Edmondson Jl Davies; Z G McCormack S. A. Gaston K. J. Leake;	2011	Exclude on lack of recognition of flood risk
E	43370620	Eiseltová (2011)	Restoration of lakes, streams, floodplains, and bogs in Europe: principles and case studies		Eiseltová Martina ;	2011	Exclude on lack of recognition of flood risk
E	43370653	Entwistle (2018)	Ecohydraulic modelling of anabranching rivers	River Research and Applications	Entwistle Neil ; Heritage George ; Milan David ;	2018	Exclude on lack of recognition of flood risk
E	43370697	Evans (2014)	Relationships between anthropogenic pressures and ecosystem functions in UK blanket bogs: Linking process understanding to ecosystem service valuation	ECOSYSTEM SERVICES	Evans Cd Bonn; A Holden J. Reed M. S. Evans M. G. W;	2014	Exclude on lack of recognition of flood risk
E	43370701	Everard (2004)	Investing in sustainable catchments	Science of the Total Environment	Everard Mark ;	2004	Exclude on lack of recognition of flood risk
E	43370799	Florsheim (2008)	Bank Erosion as a Desirable Attribute of Rivers	Bioscience	Florsheim Joan ; L ; Mount Jeffrey ; F ; Chin Anne ;	2008	Exclude on lack of recognition of flood risk
E	43370805	Ford (2012)	Does biodiversity underpin ecosystem service provision in temperate salt marshes and sand dunes?–A review	BIODIVERSITY, ECOSYSTEM FUNCTION AND ECOSYSTEM SERVICE PROVISION IN SALTMARSH AND SAND DUNE GRASSLANDS	Ford Hilary ;	2012	Exclude on lack of recognition of flood risk
E	43370806	Ford (2012)	Impacts of grazing abandonment on ecosystem service provision: Coastal grassland as a model system	Agriculture, Ecosystems & Environment	Ford Hilary ; Garbutt Angus ; Jones Davey ; L ; Jones Laurence ;	2012	Exclude on lack of recognition of flood risk
E	43370852	Fryirs (2009)	Naturalness and place in river rehabilitation	Ecology and Society	Fryirs Kirstie ; Brierley Gary ;	2009	Exclude on lack of recognition of flood risk
E	43370854	Fryirs (2016)	Assessing the geomorphic recovery potential of rivers: forecasting future trajectories of adjustment for use in management	Wiley Interdisciplinary Reviews: Water	Fryirs Kirstie ; A ; Brierley Gary ; J ;	2016	Exclude on lack of recognition of flood risk
E	43370921	Gilvear (2013)	River rehabilitation for the delivery of multiple ecosystem services at the river network scale	JOURNAL OF ENVIRONMENTAL MANAGEMENT	Gilvear Dj Spray; C J Casas-Mulet R;	2013	Exclude on lack of recognition of flood risk
E	43370943	Gomez (2014)	Tradeoffs in river restoration: Flushing flows vs. hydropower generation in the Lower Ebro River, Spain	JOURNAL OF HYDROLOGY	Gomez Cm Perez-Blanco; C D Batalla R. J;	2014	Exclude on lack of recognition of flood risk
E	43370961	Gothe (2016)	Structural and functional responses of floodplain vegetation to stream ecosystem restoration	HYDROBIOLOGIA	Gothe E Timmermann; A Januschke K. Baattrup-Pedersen;	2016	Exclude on lack of recognition of flood risk
E	43370979	Gray (2008)	The Lower River Roding Regeneration	Water & Environment Journal	Gray Joanna ; Hawkes Jennifer ; Martin Peter ;	2008	Exclude on lack of recognition of flood risk
E	43371074	Hanley (2014)	Shifting sands? Coastal protection by sand banks, beaches and dunes	COASTAL ENGINEERING	Hanley Me Hoggart; S P G. Simmonds D. J. Bichot A. Colan;	2014	Exclude on lack of recognition of flood risk
E	43371163	Holly (2009)	Wetland management and recreation: practical experiences and recommendations for future	Journal of Practical Ecology and Conservation	Holly Rohan ;	2009	Exclude on lack of recognition of flood risk
E	43371193	Hughes (1999)	Saltmarsh erosion and management of saltmarsh restoration; the effects of infaunal invertebrates	AQUATIC CONSERVATION-MARINE AND FRESHWATER ECOSYSTEMS	Hughes R G;	1999	Exclude on lack of recognition of flood risk
E	43371189	Hughes (2003)	Allocation of river flows for restoration of floodplain forest ecosystems: A review of approaches and their applicability in Europe	ENVIRONMENTAL MANAGEMENT	Hughes Fmr Rood; S B ;	2003	Exclude on lack of recognition of flood risk
E	43371338	Keijsers (2015)	Adaptation strategies to maintain dunes as flexible coastal flood defense in The Netherlands	Mitigation & Adaptation Strategies for Global Change	Keijsers Joep ; Giardino Alessio ; Poortinga Ate ; Mulder Jan ; Riksen Michel ; Santinelli Giorgio ;	2015	Exclude on lack of recognition of flood risk
E	43371388	Koschke (2013)	The integration of crop rotation and tillage practices in the assessment of ecosystem services provision at the regional scale	ECOLOGICAL INDICATORS	Koschke L Furst; C Lorenz M. Witt A. Frank S. Ma;	2013	Exclude on lack of recognition of flood risk
E	43371488	Leite (2016)	Local tributary widening for river rehabilitation	Ecohydrology	Leite Ribeiro ; Blanckaert K ; Schleiss A J;	2016	Exclude on lack of recognition of flood risk
E	43371659	McInnes (2007)	Integrating ecosystem services within a 50-year vision for wetlands	England Wetland Vision Partnership: Slimbridge, UK	McInnes R J;	2007	Exclude on lack of recognition of flood risk
E	43371660	McInnes (2011)	Managing wetlands for multifunctional benefits	Wetlands	McInnes Robert ; J ;	2011	Exclude on lack of recognition of flood risk
E	43371904	Oosterlee (2018)	Tidal Marsh Restoration Design Affects Feedbacks Between Inundation and Elevation Change	ESTUARIES AND COASTS	Oosterlee L Cox; T J S. Vandenbruwaene W. Maris T. Temme;	2018	Exclude on lack of recognition of flood risk
E	43371999	Poff (2003)	River flows and water wars: emerging science for environmental decision making	Frontiers in Ecology and the Environment	Poff N LeRoy; Allan J David; Palmer Margaret ; A ; Hart David ; D ; Richter Brian ; D ; Arthington Angela ; H ; Rogers Kevin ; H ; Meyer Judy ; L ; Stanford Jack ; A ;	2003	Exclude on lack of recognition of flood risk
E	43372003	Polyzos (2007)	Valuing environmental resources in the context of flood and coastal defence project appraisal: A case-study of Poole Borough Council 07 seafront in the UK	Management of Environmental Quality: An International Journal	Polyzos Serafeim ; Minetos Dionissios ;	2007	Exclude on lack of recognition of flood risk
E	43372016	Potschin (2015)	Nature-based solutions	OpenNESS Ecosystem Service Reference Book. OpenNESS Synthesis Paper. Available at: http://www. openness-project. eu/library/reference-book/sp-NBS	Potschin Marion ; Kretsch Conor ; Haines-Young Roy ; Furman Eeva ; Berry Pam ; Baró Francesc ;	2015	Exclude on lack of recognition of flood risk
E	43371799	RC 2011. Including Ecological... (Naylor)	RC 2011. Including Ecological Enhancements in the Planning, Design and Construction of Hard Coastal Structures: A process guide. Report to the Environment Agency (PID 110461). University of Exeter, 66 pp	Front Page Image: Portland Limestone rubble armour at West Bay, Dorset	Naylor L A; Venn O ; Coombes M A; Jackson J Thompson;		Exclude on lack of recognition of flood risk
E	43372057	Reich (2015)	Extreme hydrological events and the ecological restoration of flowing waters	Freshwater Biology	Reich P ; Lake P S;	2015	Exclude on lack of recognition of flood risk
E	43372201	Restoration and Management... (Schlatter)	Restoration and Management of River Habitats in Switzerland	Working with Nature to Tackle Climate Change	Schlatter Christian ; Notter Benedikt ; Steiner Pascale ;		Exclude on lack of recognition of flood risk
E	43372073	Ribeiro (2012)	Hydromorphological implications of local tributary widening for river rehabilitation	Water Resources Research	Ribeiro M Leite; mleiteribeiro stucky ch; Blanckaert K ; Roy A G; Schleiss A J;	2012	Exclude on lack of recognition of flood risk
E	43371671	RIPARIAN BUFFER HYDROLOGY:... (McLean)	RIPARIAN BUFFER HYDROLOGY: REPRESENTING CATCHMENT-WIDE IMPLEMENTATION AND THE INFLUENCE ON FLOOD RISK		McLean Linsey ; Beevers Lindsay ; Wilkinson Mark ; Starrs Gerry ; Pender Gareth ;		Exclude on lack of recognition of flood risk
E	43372089	River (2011)	Practical River Restoration Appraisal Guidance for Monitoring Options (PRAGMO): Guidance document on suitable monitoring for river and floodplain restoration projects		River Restoration ; Centre ;	2011	Exclude on lack of recognition of flood risk
E	43372121	Rotman (2008)	Sediment transport on the Freiston Shore managed realignment site: an investigation using environmental magnetism	Geomorphology	Rotman Robin ; Naylor Larissa ; McDonnell Rachael ; MacNiocaill Conall ;	2008	Exclude on lack of recognition of flood risk
E	43372122	Rotman (2008)	Sediment transport on the Freiston Shore managed realignment site: An investigation using environmental magnetism	GEOMORPHOLOGY	Rotman R Naylor; L McDonnell R. MacNiocaill C;	2008	Exclude on lack of recognition of flood risk
E	43372131	Royal (2015)	Appraisal of river restoration effectiveness: Shopham Loop case study		Royal Haskoning ;	2015	Exclude on lack of recognition of flood risk
E	43372135	Rubol (2018)	Universal scaling-law for flow resistance over canopies with complex morphology	SCIENTIFIC REPORTS	Rubol S Ling; B W Battiato I;	2018	Exclude on lack of recognition of flood risk
E	43372137	Rudel (2019)	Whither the forest transition? Climate change, policy responses, and redistributed forests in the twenty-first century	Ambio	Rudel Thomas ; K ; Meyfroidt Patrick ; Chazdon Robin ; Bongers Frans ; Sloan Sean ; Grau H Ricardo; Tracy Van ; Holt ; Schneider Laura ;	2019	Exclude on lack of recognition of flood risk
E	43372139	Ruiz‐Villanueva (2019)	Characterization of wood‐laden flows in rivers	Earth Surface Processes and Landforms	Ruiz‐Villanueva V ; Mazzorana B ; Bladé E ; Bürkli L ; Iribarren‐Anacona P ; Mao Luca ; Nakamura F ; Ravazzolo D ; Rickenmann D ; Sanz‐Ramos M ;	2019	Exclude on lack of recognition of flood risk
E	43371192	Saltmarsh erosion and... (Hughes)	Saltmarsh erosion and management of saltmarsh restoration; the effects of infaunal invertebrates	Aquatic Conservation	Hughes R G;		Exclude on lack of recognition of flood risk
E	43369791	Sand Motor – building... (2019)	Sand Motor – building with nature solution to improve coastal protection along Delfland coast (the Netherlands) — Climate-ADAPT	Climate-ADAPT		2019	Exclude on lack of recognition of flood risk
E	43372191	Schaich (2009)	Local residents' perceptions of floodplain restoration measures in Luxembourg's Syr Valley	LANDSCAPE AND URBAN PLANNING	Schaich H ;	2009	Exclude on lack of recognition of flood risk
E	43372198	Schindler (2014)	Multifunctionality of floodplain landscapes: relating management options to ecosystem services	LANDSCAPE ECOLOGY	Schindler S Sebesvari; Z Damm C. Euller K. Mauerhofer;	2014	Exclude on lack of recognition of flood risk
E	43372202	Schliephack (2017)	Tourists’ representations of coastal managed realignment as a climate change adaptation strategy	Tourism Management	Schliephack Johanna ; Dickinson Janet ; E ;	2017	Exclude on lack of recognition of flood risk
E	43372208	Scholz (2010)	Wetland systems: storm water management control		Scholz Miklas ;	2010	Exclude on lack of recognition of flood risk
E	43372219	Schroter (2018)	Interregional flows of ecosystem services: Concepts, typology and four cases	ECOSYSTEM SERVICES	Schroter M Koellner; T Alkemade R. Arnhold S. Bagsta;	2018	Exclude on lack of recognition of flood risk
E	43372222	Schulp (2016)	A quantitative assessment of policy options for no net loss of biodiversity and ecosystem services in the European Union	LAND USE POLICY	Schulp Cje Van Teeffelen; A J A. Tucker G. Verburg P. H;	2016	Exclude on lack of recognition of flood risk
E	43372233	Sear (1994)	GEOMORPHOLOGICAL APPROACH TO STREAM STABILIZATION AND RESTORATION - CASE-STUDY OF THE MIMMSHALL BROOK, HERTFORDSHIRE, UK	REGULATED RIVERS-RESEARCH & MANAGEMENT	Sear Da Darby; Se Thorne Cr Brookes Ab;	1994	Exclude on lack of recognition of flood risk
E	43372235	Seavy (2009)	Why climate change makes riparian restoration more important than ever: recommendations for practice and research	Ecological Restoration	Seavy Nathaniel ; E ; Gardali Thomas ; Golet Gregory ; H ; Griggs F Thomas; Howell Christine ; A ; Kelsey Rodd ; Small Stacy ; L ; Viers Joshua ; H ; Weigand James ; F ;	2009	Exclude on lack of recognition of flood risk
E	43372280	Smith (2009)	Flood embankment vegetation management trials – final report		Smith Kirsty ; Hinchsliffe Kay ; Harding Mike ;	2009	Exclude on lack of recognition of flood risk
E	43372285	Soar (2011)	Design Discharge for River Restoration	STREAM RESTORATION IN DYNAMIC FLUVIAL SYSTEMS: SCIENTIFIC APPROACHES, ANALYSES, AND TOOLS	Soar Pj Thorne; C R ;	2011	Exclude on lack of recognition of flood risk
E	43372295	Southern (2008)	Implementing an integrated approach to natural resource governance: A case study in whole landscape design at the catchment scale		Southern Adrian ;	2008	Exclude on lack of recognition of flood risk
E	43372309	Stallman (2011)	Ecosystem services in agriculture: Determining suitability for provision by collective management	Ecological Economics	Stallman Heidi ; R ;	2011	Exclude on lack of recognition of flood risk
E	43372311	Stark (2016)	Coastal flood protection by a combined nature-based and engineering approach: Modeling the effects of marsh geometry and surrounding dikes	Estuarine, Coastal and Shelf Science	Stark Jeroen ; Plancke Yves ; Ides Stefaan ; Meire Patrick ; Temmerman Stijn ;	2016	Exclude on lack of recognition of flood risk
E	43372339	Symonds (2007)	The development of artificially created breaches in an embankment as part of a managed realignment, Freiston Shore, UK	JOURNAL OF COASTAL RESEARCH	Symonds Am Collins; M B ;	2007	Exclude on lack of recognition of flood risk
E	43372351	Tempest (2015)	Modified sediments and subsurface hydrology in natural and recreated salt marshes and implications for delivery of ecosystem services	HYDROLOGICAL PROCESSES	Tempest Ja Harvey; G L Spencer K. L;	2015	Exclude on lack of recognition of flood risk
E	43372383	Tockner (2011)	Domesticated ecosystems and novel communities: challenges for the management of large rivers	Ecohydrology & Hydrobiology	Tockner Klement ; Pusch Martin ; Gessner Jörn ; Wolter Christian ;	2011	Exclude on lack of recognition of flood risk
E	43371511	Towards Resilient, Floodable... (Liao)	Towards Resilient, Floodable Cities: Floodability as an Alternative Flood Safety Standard to Promote River Health		Liao Kuei-Hsien ;		Exclude on lack of recognition of flood risk
E	43372401	Triyanti (2017)	A survey of governance approaches to ecosystem-based disaster risk reduction		Triyanti Annisa ; Chu Eric ;	2017	Exclude on lack of recognition of flood risk
E	43372413	Turner (2015)	Coastal zones ecosystem services	Cham: Springer International Publishing. doi	Turner R Kerry; Schaafsma Marije ;	2015	Exclude on lack of recognition of flood risk
E	43372469	Van (2013)	Taming indeterminacy: the co-production of biodiversity restoration, flood protection and biophysical modelling of rivers and coastal environments	Science, Technology and Society	Van Hemert ; Mieke ;	2013	Exclude on lack of recognition of flood risk
E	43372442	Van den (2005)	Ecological rehabilitation of the Schelde estuary (The Netherlands–Belgium; Northwest Europe): linking ecology, safety against floods, and accessibility for port development	Restoration Ecology	Van den ; Bergh ; Ericia ; Van Damme ; Stefan ; Graveland Jaap ; De Jong ; Dick ; Baten Ingrid ; Meire Patrick ;	2005	Exclude on lack of recognition of flood risk
E	43372504	Vandenbruwaene (2011)	Sedimentation and response to sea-level rise of a restored marsh with reduced tidal exchange: Comparison with a natural tidal marsh	GEOMORPHOLOGY	Vandenbruwaene W Maris; T Cox T. J. S. Cahoon D. R. Meire P;	2011	Exclude on lack of recognition of flood risk
E	43372592	Webster (2001)	Development, flood risk and the urban environment experiences from the River Tame	JOURNAL OF THE CHARTERED INSTITUTION OF WATER AND ENVIRONMENTAL MANAGEMENT	Webster P West; J R Gurnell A. M. Petts G. E. Sadler J. P;	2001	Exclude on lack of recognition of flood risk
E	43372608	White (2015)	Managing the Retreat: Understanding the transition to salt marsh in coastal realignment projects		White Anissia ;	2015	Exclude on lack of recognition of flood risk
E	43370707	Everard (2013)	Systemic solutions for multi-benefit water and environmental management	Science of the Total Environment	Everard Mark ; McInnes Robert ;	2013	Exclude on multiple NFM measures
E	43370959	Gore (2013)	Green Infrastructure’s contribution to economic growth: a review. A Final Report for Defra and Natural England		Gore Tony ; Ozdemirogu Ece ; Eadson Will ; Gianferrara Erin ; Phang Zara ;	2013	Exclude on multiple NFM measures
E	43371055	Halbe (2018)	Towards an integrated flood management approach to address trade-offs between ecosystem services: Insights from the Dutch and German Rhine, Hungarian Tisza, and Chinese Yangtze basins	JOURNAL OF HYDROLOGY	Halbe J Knuppe; K Knieper C. Pahl-Wostl C;	2018	Exclude on multiple NFM measures
E	43371087	Hartmann (1998)	River restoration projects of south-west Germany: Aim and development	WATER RESOURCES ENGINEERING 98, VOLS 1 AND 2	Hartmann G Dittrich; A ;	1998	Exclude on multiple NFM measures
E	43369769	Implementation of the... (2014)	Implementation of the integrated Master Plan for Coastal Safety in Flanders — Climate-ADAPT	Climate-ADAPT		2014	Exclude on multiple NFM measures
E	43371676	McMinn (2010)	Classification and assessment of water bodies as adaptive structural measures for flood risk management planning	Journal of environmental management	McMinn William ; R ; Yang Qinli ; Scholz Miklas ;	2010	Exclude on multiple NFM measures
E	43371788	Narayan (2016)	The effectiveness, costs and coastal protection benefits of natural and nature-based defences	PloS one	Narayan Siddharth ; Beck Michael ; W ; Reguero Borja ; G ; Losada Iñigo ; J ; Van Wesenbeeck ; Bregje ; Pontee Nigel ; Sanchirico James ; N ; Ingram Jane ; Carter ; Lange Glenn-Marie ; Burks-Copes Kelly ; A ;	2016	Exclude on multiple NFM measures
E	43371903	Oost (2014)	Preparing for climate change: a research framework on the sediment-sharing systems of the Dutch, German and Danish Wadden Sea for the development of an adaptive strategy for flood safety		Oost Albert ; Peter ; Wang Zheng ; Bing ; de Groot ; Av ; Duren L A; van der ; Valk ;	2014	Exclude on multiple NFM measures
E	43372005	Pontee (2016)	Nature-based solutions: lessons from around the world	PROCEEDINGS OF THE INSTITUTION OF CIVIL ENGINEERS-MARITIME ENGINEERING	Pontee N Narayan; S Beck M. W. Hosking A. H;	2016	Exclude on multiple NFM measures
E	43372227	Scottish (2013)	Identifying Opportunities for Natural Flood Management		Scottish Environment Protection; Agency ;	2013	Exclude on multiple NFM measures
E	43372373	Tian (2018)	MARKER WADDEN, THE NETHERLANDS: A BUILDING-WITH-NATURE EXPLORATION	LANDSCAPE ARCHITECTURE FRONTIERS	Tian Xj de Visser; R ;	2018	Exclude on multiple NFM measures
E	43371611	To Investigate Innovative... (Mariani)	To Investigate Innovative Coastal Engineering Solutions to Manage Beach Erosion-Japan, USA, Netherlands, France, Spain and Italy		Mariani Alessio ;		Exclude on multiple NFM measures
E	43372428	Valkering (2011)	Scenario analysis of perspective change to support climate adaptation: lessons from a pilot study on Dutch river management	Regional Environmental Change	Valkering P ; Van der ; Brugge ; Offermans A ; Rijkens-Klomp N ;	2011	Exclude on multiple NFM measures
E	43372482	van (2007)	Building with nature: creating sustainable solutions for marine and inland water constructions. New Research Initiative Towards a Centre of Excellence	Proceedings of the Eighteenth World Dredging Congress (WODCON XVIII). Lake Buena Vista, Florida USA	van Raalte ; Gerard ; Dirks Wouter ; Minns Tony ; van Dalfsen ; Jan ; Erftemeijer Paul ; Aarninkhof Stefan ; Otter Henriëtte ;	2007	Exclude on multiple NFM measures
E	43372478	van (2014)	Green adaptation by innovative dike concepts along the Dutch Wadden Sea coast	Environmental Science & Policy	van Loon-Steensma ; Jantsje M ; Schelfhout Harry ; A ; Vellinga Pier ;	2014	Exclude on multiple NFM measures
E	43372519	Verhagen (2016)	Effects of landscape configuration on mapping ecosystem service capacity: a review of evidence and a case study in Scotland	Landscape ecology	Verhagen Willem ; Van Teeffelen ; Astrid J A; Compagnucci Andrea ; Baggio ; Poggio Laura ; Gimona Alessandro ; Verburg Peter ; H ;	2016	Exclude on multiple NFM measures
E	43372525	Vermaat (2016)	Assessing the societal benefits of river restoration using the ecosystem services approach	HYDROBIOLOGIA	Vermaat Je Wagtendonk; A J Brouwer R. Sheremet O. Ans;	2016	Exclude on multiple NFM measures
E	43372621	Wiersma (2014)	Sustainable scenarios for the Southwest Delta based on Building with Nature strategies		Wiersma Ane ; Tangelder Marijn ; Brouwer Janneke ; Abma Ruben ;	2014	Exclude on multiple NFM measures
E	43372721	Zevenbergen (2015)	Room for the river: A stepping stone in Adaptive Delta Management	International Journal of Water Governance	Zevenbergen C ; Rijke J ; Van Herk ; Bloemen Pjtm ;	2015	Exclude on multiple NFM measures
E	43369833	Alexander (2012)	Managed retreat of coastal communities: understanding responses to projected sea level rise	Journal of environmental planning and management	Alexander Kim ; S ; Ryan Anthony ; Measham Thomas ; G ;	2012	Exclude on NFM measure
E	43369834	Alexander (2016)	Analysing and evaluating flood risk governance in England–enhancing societal resilience through comprehensive and aligned flood risk governance arrangements		Alexander Meghan ; Priest Sally ; J ; Micou Paula ; Tapsell Sue ; M ; Green Colin ; H ; Parker Dennis ; J ; Homewood Stephen ;	2016	Exclude on NFM measure
E	43369913	Azevedo (2016)	Resilience of infrastructure systems to sea-level rise in coastal areas: Impacts, adaptation measures, and implementation challenges	Sustainability	Azevedo de ; Almeida ; Beatriz ; Mostafavi Ali ;	2016	Exclude on NFM measure
E	43369938	Barnett (2011)	Equitable local outcomes in adaptation to sea-level rise: Year 1 project report 2011		Barnett Jon ; Fincher Ruth ; Hurlimann Anna ; Osbaldiston Nick ; Mortreux Colette ;	2011	Exclude on NFM measure
E	43369940	Barquet (2018)	Testing RISC-KIT's integrated approach for assessing Disaster Risk Reduction measures on the coast of Kristianstad, Sweden	Coastal Engineering	Barquet Karina ; Dickin Sarah ; K ; Meijer Jan ; Jaap ; Dastgheib Ali ;	2018	Exclude on NFM measure
E	43369946	Bassolino (2019)	The impact of climate change on local water management strategies. Learning from Rotterdam and Copenhagen	UPLanD-Journal of Urban Planning, Landscape & environmental Design	Bassolino Eduardo ;	2019	Exclude on NFM measure
E	43370054	Bozovic (2017)	Blue Green Solutions. A Systems Approach to Sustainable and Cost-Effective Urban Development		Bozovic R ; Maksimovic C ; Mijic A ; Smith K M; Suter I ; Van Reeuwijk ;	2017	Exclude on NFM measure
E	43370111	Brown (2017)	Making space for proactive adaptation of rapidly changing coasts: a windows of opportunity approach	Sustainability	Brown Katrina ; Naylor Larissa ; Quinn Tara ;	2017	Exclude on NFM measure
E	43370124	Brudler (2016)	Life cycle assessment of stormwater management in the context of climate change adaptation	WATER RESEARCH	Brudler S Arnbjerg-Nielsen; K Hauschild M. Z. Rygaard M;	2016	Exclude on NFM measure
E	43370282	Ciria (2006)	Managing urban flooding from heavy rainfall - encouraging the uptake of designing for exceedance		Ciria ;	2006	Exclude on NFM measure
E	43370326	Connop (2016)	Renaturing cities using a regionally-focused biodiversity-led multifunctional benefits approach to urban green infrastructure	ENVIRONMENTAL SCIENCE & POLICY	Connop S Vandergert; P Eisenberg B. Collier M. J. Na;	2016	Exclude on NFM measure
E	43370355	Council (2016)	Surface water management plan		Council Croydon ;	2016	Exclude on NFM measure
E	43370367	Crabbé (2015)	Adapting flood management to climate change: comparing policy frames and governance practices in the Low Countries	Journal of water and climate change	Crabbé Ann ; Wiering Mark ; Liefferink Duncan ;	2015	Exclude on NFM measure
E	43370395	Dachary-Bernard (2019)	Preferences among coastal and inland residents relating to managed retreat: Influence of risk perception in acceptability of relocation strategies	Journal of environmental management	Dachary-Bernard Jeanne ; Rey-Valette Hélène ;	2019	Exclude on NFM measure
E	43370440	Day (2015)	Many stakeholders, multiple perspectives: Long-term planning for a future coast	Broad Scale Coastal Simulation	Day Sophie ; A ; O’Riordan Tim ; Bryson Jessica ; Frew Peter ; Young Robert ;	2015	Exclude on NFM measure
E	43370451	de (2012)	Exploring the relationship between public environmental ethics and river flood policies in western Europe	JOURNAL OF ENVIRONMENTAL MANAGEMENT	de Groot ;	2012	Exclude on NFM measure
E	43370547	Dobes (2011)	Financing adaptation to climate-induced retreat from coastal inundation and erosion		Dobes Leo ; Chapman Bruce ;	2011	Exclude on NFM measure
E	43370557	Dominati (2014)	A soil change-based methodology for the quantification and valuation of ecosystem services from agro-ecosystems: A case study of pastoral agriculture in New Zealand	ECOLOGICAL ECONOMICS	Dominati E Mackay; A Green S. Patterson M;	2014	Exclude on NFM measure
E	43370594	Duggin (2006)	Sustainable Water Management in Schools		Duggin J ; Reed J ;	2006	Exclude on NFM measure
E	43370616	Edwards (2017)	Data-driven decisions for flood risk management		Edwards Elizabeth ; Ruth ; Mullagh Louise ; Towe Ross ; Paul ; Nundloll Vatsala ; Dean Claire ; Dean Graham ; Simm William ; Alexander ; Samreen Faiza ; Bassett Richard ; Blair Gordon ; Shaw ;	2017	Exclude on NFM measure
E	43370657	Environment (2016)	Reducing flood risk from source to sea First steps toward an integrated catchment plan for Cumbria		Environment Agency ;	2016	Exclude on NFM measure
E	43370840	Fresno (2005)	Sustainable Urban Drainage Systems (SUDS)	INTERCIENCIA	Fresno Dc Bayon; J R Hernandez J. R. Munoz F. B;	2005	Exclude on NFM measure
E	43370843	Fritz (2017)	Double Insurance in Dealing with Extremes: Ecological and Social Factors for Making Nature-Based Solutions Last	NATURE-BASED SOLUTIONS TO CLIMATE CHANGE ADAPTATION IN URBAN AREAS: LINKAGES BETWEEN SCIENCE, POLICY AND PRACTICE	Andersson E ; Borgstrom S ; McPhearson T ;	2017	Exclude on NFM measure
E	43370897	Gersonius (2011)	How the failure to account for flexibility in the economic analysis of flood risk and coastal management strategies can result in maladaptive decisions	Journal of Waterway, Port, Coastal, and Ocean Engineering	Gersonius B ; Morselt T ; Van Nieuwenhuijzen ; Ashley R ; Zevenbergen C ;	2011	Exclude on NFM measure
E	43370893	Gersonius (2012)	The resilience approach to climate adaptation applied for flood risk		Gersonius Berry ;	2012	Exclude on NFM measure
E	43370948	Gonzalez-Meler (2013)	The environmental and ecological benefits of green infrastructure for stormwater runoff in urban areas		Gonzalez-Meler Miquel ; A ; Cotner Lisa ; Massey Dean ; A ; Zellner Moira ; L ; Minor Emily ; S ;	2013	Exclude on NFM measure
E	43370956	Gordon (2018)	A case-study based framework for assessing the multi-sector performance of green infrastructure	Journal of environmental management	Gordon Beatrice ; L ; Quesnel Kimberly ; J ; Abs Robin ; Ajami Newsha ; K ;	2018	Exclude on NFM measure
E	43370957	Gordon-Walker (2007)	Cost-benefit of SUDS retrofit in urban areas		Gordon-Walker S ; Harle T ; Naismith I ;	2007	Exclude on NFM measure
E	43370975	Grant (2017)	A Place for SuDS: Assessing the effectiveness of multifunctional sustainable drainage		Grant Laura ; Chisholm Alistair ; Benwell Richard ;	2017	Exclude on NFM measure
E	43370992	Green (2016)	Insurance value of green infrastructure in and around cities	Ecosystems	Green Tom ; L ; Kronenberg Jakub ; Andersson Erik ; Elmqvist Thomas ; Gomez-Baggethun Erik ;	2016	Exclude on NFM measure
E	43371114	Hellmers (2018)	Multiple linked sustainable drainage systems in hydrological modelling for urban drainage and flood risk management	JOURNAL OF FLOOD RISK MANAGEMENT	Hellmers S Manojlovic; N Palmaricciotti G. Kurzbach S;	2018	Exclude on NFM measure
E	43371155	Hoang (2016)	System interactions of stormwater management using sustainable urban drainage systems and green infrastructure	URBAN WATER JOURNAL	Hoang L Fenner; R A ;	2016	Exclude on NFM measure
E	43371173	Hosking (2002)	Preparing for the impacts of climate change on the central south coast of England: a framework for future risk management	Journal of Coastal Research	Hosking Adam ; McInnes Robin ;	2002	Exclude on NFM measure
E	43371195	Huguet (2018)	Managed realignment to mitigate storm-induced flooding: A case study in La Faute-sur-mer, France	COASTAL ENGINEERING	Huguet Jr Bertin; X Arnaud G;	2018	Exclude on NFM measure
E	43371325	Kay (2019)	An assessment of the potential for Natural Flood Management to offset climate change impacts	Environmental Research Letters	Kay Alison ; L ; Old Gareth ; H ; Bell Victoria ; Davies Helen ; N ; Trill Emily ; J ;	2019	Exclude on NFM measure
E	43371353	Khoury (2018)	A Serious Game Designed to Explore and Understand the Complexities of Flood Mitigation Options in Urban–Rural Catchments	Water	Khoury Mehdi ; Gibson Michael ; J ; Savic Dragan ; Chen Albert ; S ; Vamvakeridou-Lyroudia Lydia ; Langford Harry ; Wigley Sarah ;	2018	Exclude on NFM measure
E	43371452	Lashford (2014)	Deconstructing the Sustainable Drainage Management Train in Terms of Water Quantity Preliminary Results for Coventry, UK	CLEAN-SOIL AIR WATER	Lashford C Charlesworth; S Warwick F. Blackett M;	2014	Exclude on NFM measure
E	43371512	Liao (2012)	A theory on urban resilience to floods—a basis for alternative planning practices	Ecology and society	Liao Kuei-Hsien ;	2012	Exclude on NFM measure
E	43371609	Mård (2018)	Nighttime light data reveal how flood protection shapes human proximity to rivers	Science advances	Mård Johanna ; Di Baldassarre ; Giuliano ; Mazzoleni Maurizio ;	2018	Exclude on NFM measure
E	43371683	Medd (2008)	Making water work: Intermediating between regional strategy and local practice	Environment and Planning D: Society and Space	Medd Will ; Marvin Simon ;	2008	Exclude on NFM measure
E	43371734	Momm-Schult (2013)	Integration of urban and environmental policies in the metropolitan area of São Paulo and in Greater London: the value of establishing and protecting green open spaces	International Journal of Urban Sustainable Development	Momm-Schult Sandra ; Irene ; Piper Jake ; Denaldi Rosana ; Freitas Simone ; Rodrigues ; Fonseca Maria de Lourdes; Pereira ; Oliveira Vanessa Elias; de ;	2013	Exclude on NFM measure
E	43371773	Mussinelli (2018)	The role of Nature-Based Solutions in architectural and urban design	TECHNE-Journal of Technology for Architecture and Environment	Mussinelli Elena ; Tartaglia Andrea ; Bisogni Luca ; Malcevschi Sergio ;	2018	Exclude on NFM measure
E	43371785	Nanco (2013)	Water-sensitive urban design: learning from experience	Proceedings of the Institution of Civil Engineers	Nanco Dolman ; MSc ; Bla ; Savage Amy ;	2013	Exclude on NFM measure
E	43371808	Nesshöver (2017)	The science, policy and practice of nature-based solutions: An interdisciplinary perspective	Science of the Total Environment	Nesshöver Carsten ; Assmuth Timo ; Irvine Katherine ; N ; Rusch Graciela ; M ; Waylen Kerry ; A ; Delbaere Ben ; Haase Dagmar ; Jones-Walters Lawrence ; Keune Hans ; Kovacs Eszter ;	2017	Exclude on NFM measure
E	43371884	Office (2015)	Synthesis document no. 7: Cost-effectiveness of Natural Water Economic assessment methods for the costs and benefits of the Natural Water Retention Measures		Office International de; l’Eau ; Oieau in consortium with Actéon Environment; Amec ; United Kingdom Bef; Enveco Iaco ; Greece ; Imdea Water Spain; R E C; Central ; Eastern Europe ; Rekk inc ; Sweden S L. U; Sruc ;	2015	Exclude on NFM measure
E	43371900	O'Neil (2014)	Determining what is important in terms of the quality of an urban green network: a study of urban planning in England and Scotland	Planning Practice and Research	O'Neil John ; A ; Gallagher Caroline ; E ;	2014	Exclude on NFM measure
E	43371910	O'Riordan (2008)	Designing sustainable coastal futures	Twenty-First Century Society	O'Riordan Tim ; Nicholson-Cole Sophie ; A ; Milligan Jessica ;	2008	Exclude on NFM measure
E	43371956	Pasche (2008)	Floods in small urban catchments: hydrological sensitivity, risk assessment and efficient integrative strategies of mitigation	Proceedings of the 11th International Conference on Urban Drainage, Edinburgh	Pasche E ; Manojlovic N ; Behzadnia N ;	2008	Exclude on NFM measure
E	43372048	Raymond (2017)	A framework for assessing and implementing the co-benefits of nature-based solutions in urban areas	Environmental Science & Policy	Raymond Christopher ; M ; Frantzeskaki Niki ; Kabisch Nadja ; Berry Pam ; Breil Margaretha ; Nita Mihai ; Razvan ; Geneletti Davide ; Calfapietra Carlo ;	2017	Exclude on NFM measure
E	43372049	Raymond (2017)	An impact evaluation framework to support planning and evaluation of nature-based solutions projects		Raymond C M; Berry P ; Breil M ; Nita M R; Kabisch N ; de Bel ; M ; Enzi V ; Frantzeskaki N ; Geneletti D ; Cardinaletti M ; Lovinger L ; Basnou C ; Monteiro A ; Robrecht H ; Sgrigna G ; Munari L ; Calfapietra C ;	2017	Exclude on NFM measure
E	43372098	Rode (2018)	Resilience in urban development projects in flood-prone areas: a challenge to urban design professionals	The Town Planning Review	Rode Sylvain ; Guevara Sofia ; Bonnefond Mathieu ;	2018	Exclude on NFM measure
E	43372192	Schanze (2017)	Nature-based solutions in flood risk management - Buzzword or innovation?	JOURNAL OF FLOOD RISK MANAGEMENT	Schanze J ;	2017	Exclude on NFM measure
E	43372214	Scholz (2010)	Guidance on variables characterising water bodies including sustainable flood retention basins	Landscape & Urban Planning	Scholz Miklas ; Yang Qinli ;	2010	Exclude on NFM measure
E	43372263	Silva (2018)	Urban floods and climate change adaptation: the potential of public space design when accommodating natural processes	Water	Silva Maria ; Matos ; Costa João ; Pedro ;	2018	Exclude on NFM measure
E	43372296	Soz (2016)	The role of green infrastructure solutions in urban flood risk management		Soz Salman ; Anees ; Kryspin-Watson Jolanta ; Stanton-Geddes Zuzana ;	2016	Exclude on NFM measure
E	43372302	Speelmans (2007)	Influence of flooding, salinity and inundation time on the bioavailability of metals in wetlands	SCIENCE OF THE TOTAL ENVIRONMENT	Speelmans M Vanthuyne; D R J. Lock K. Hendrickx F. Du L;	2007	Exclude on NFM measure
E	43372301	Speelmans (2010)	Hydrological regime and salinity alter the bioavailability of Cu and Zn in wetlands	ENVIRONMENTAL POLLUTION	Speelmans M Lock; K Vanthuyne D. R. J. Hendrickx F. Du La;	2010	Exclude on NFM measure
E	43372329	Sturck (2014)	Mapping ecosystem services: The supply and demand of flood regulation services in Europe	ECOLOGICAL INDICATORS	Sturck J Poortinga; A Verburg P. H;	2014	Exclude on NFM measure
E	43372411	Turner (2007)	A cost–benefit appraisal of coastal managed realignment policy	Global Environmental Change Part A: Human & Policy Dimensions	Turner R K; Burgess D ; Hadley D ; Coombes E ; Jackson N ;	2007	Exclude on NFM measure
E	43372472	Van (2011)	Learning and Action Alliances for the integration of flood risk management into urban planning: a new framework from empirical evidence from The Netherlands	Environmental Science & Policy	Van Herk ; Sebastiaan ; Zevenbergen Chris ; Ashley Richard ; Rijke Jeroen ;	2011	Exclude on NFM measure
E	43372485	van (2012)	On combining coastal defence and aquaculture: opportunities in the Southwest Delta of the Netherlands		van Sluis ; Cj ; Ysebaert Tom ;	2012	Exclude on NFM measure
E	43372467	van (2017)	Partnerships for Nature-Based Solutions in Urban Areas–Showcasing Successful Examples	Nature-Based Solutions to Climate Change Adaptation in Urban Areas	van Ham ; Chantal ; Klimmek Helen ;	2017	Exclude on NFM measure
E	43372505	Vannoppen (2016)	Root properties of vegetation communities and their impact on the erosion resistance of river dikes	EARTH SURFACE PROCESSES AND LANDFORMS	Vannoppen W Poesen; J Peeters P. De Baets S. Vandevoo;	2016	Exclude on NFM measure
E	43372510	Verburg (2012)	An assessment of the impact of climate adaptation measures to reduce flood risk on ecosystem services	Landscape ecology	Verburg Peter ; H ; Koomen Eric ; Hilferink Maarten ; Pérez-Soba Marta ; Lesschen Jan ; Peter ;	2012	Exclude on NFM measure
E	43372665	Woodward (2012)	Specific Priority Subject 2.4 Summary Report-Supporting sustainable and resilient management of extreme rainfall		Woodward Peter ;	2012	Exclude on NFM measure
E	43372740	Zolch (2017)	Regulating urban surface runoff through nature-based solutions - An assessment at the micro-scale	ENVIRONMENTAL RESEARCH	Zolch T Henze; L Keilholz P. Pauleit S;	2017	Exclude on NFM measure
E	43370398	... Wilby, R.(2017).... (Dadson)	A restatement of the natural science evidence concerning catchment-based ‘natural’ flood management in the UK		Dadson S ; Hall J W; Murgatroyd A ; Acreman M ; Bates P ; Beven K ;	2017	Exclude on review
E	43369803	Acreman (2013)	How Wetlands Affect Floods	WETLANDS	Acreman M Holden; J ;	2013	Exclude on review
E	43369818	Aerts (2018)	A Review of Cost Estimates for Flood Adaptation	WATER	Aerts Jcjh ;	2018	Exclude on review
E	43369835	Alexandra (2017)	The city as nature and the nature of the city-climate adaptation using living infrastructure: governance and integration challenges	Australasian Journal of Water Resources	Alexandra Jason ;	2017	Exclude on review
E	43370004	Blackwell (2006)	How to use floodplains for flood risk reduction	Luxembourg, Belgium: European Communities	Blackwell M S. A; Maltby E ; Gerritsen A L; Haasnoot M ; Hoffmann C C; Kotowski W ; Leenen Ejtm ; Okruszko T ; Penning W E; Piórkowski H ;	2006	Exclude on review
E	43370028	Boerema (2017)	Management for estuarine ecosystem services: A review	ECOLOGICAL ENGINEERING	Boerema A Meire; P ;	2017	Exclude on review
E	43370103	Browder (2019)	Integrating green and gray: creating next generation infrastructure		Browder Greg ; Ozment Suzanne ; Rehberger Bescos ; Irene ; Gartner Tom ; Lange Glenn-Marie ;	2019	Exclude on review
E	43370154	Burgess-Gamble (2017)	Working with Natural Processes - Evidence Directory Appendix 2: Literature Review		Burgess-Gamble Lydia ; Ngai Rachelle ; Wilkinson Mark ; Nisbet Tom ; Pontee Nigel ; Harvey Robert ; Kipling Kate ; Addy Stephen ; Rose Steve ; Maslen Steve ; Jay Helen ; Nicholson Alex ; Page Trevor ; Jonczyk Jennine ; Quinn Paul ;	2017	Exclude on review
E	43370155	Burgess-Gamble (2018)	Working with Natural Processes – Evidence Directory		Burgess-Gamble Lydia ; Ngai Rachelle ; Wilkinson Mark ; Nisbet Tom ; Pontee Nigel ; Harvey Robert ; Kipling Kate ; Addy Stephen ; Rose Steve ; Maslen Steve ; Jay Helen ; Nicholson Alex ; Page Trevor ; Jonczyk Jennine ; Quinn Paul ;	2018	Exclude on review
E	43370158	Burton (2018)	Reviewing the evidence base for the effects of woodland expansion on biodiversity and ecosystem services in the United Kingdom	Forest Ecology & Management	Burton Vanessa ; Moseley Darren ; Brown Calum ; Metzger Marc ; J ; Bellamy Paul ;	2018	Exclude on review
E	43370178	Calder (2006)	Forest and floods: Moving to an evidence-based approach to watershed and integrated flood management	Water International	Calder Ian ; R ; Aylward Bruce ;	2006	Exclude on review
E	43370230	Chan (2015)	Trends in flood risk management in deltas around the world: are we going ‘soft’?	International Journal of Water	Chan Faith ; Huq Hamidul ; Pinter Nicholas ; Zegwaard Arjen ;	2015	Exclude on review
E	43370300	Coates (2010)	Freshwater and climate change: Dealing with too much, too little and both		Coates David ;	2010	Exclude on review
E	43370312	Colgan (2017)	Financing natural infrastructure for coastal flood damage reduction		Colgan C S; Beck M W; Narayan S ;	2017	Exclude on review
E	43370314	Collentine (2018)	Realising the potential of natural water retention measures in catchment flood management: Trade‐offs and matching interests	Journal of Flood Risk Management	Collentine Dennis ; Futter M N;	2018	Exclude on review
E	43370344	Cornell (2004)	Land-ocean interactions and climate change–insights from the ELOISE projects	SEC-Tyndall HQ, UK	Cornell Sarah ; Jackson Nina ; Hadley David ; Turner Kerry ; Burgess Diane ;	2004	Exclude on review
E	43370386	Cunniff (2015)	Performance of natural infrastructure and nature-based measures as coastal risk reduction features	Environmental Defense Fund	Cunniff Shannon ; Schwartz Aaron ;	2015	Exclude on review
E	43370392	da (2014)	Ecosystem services assessment at Steart Peninsula, Somerset, UK	ECOSYSTEM SERVICES	da Silva ; Everard L V; Shore M ; Rg ;	2014	Exclude on review
E	43370438	Day (2019)	Delta Winners and Losers in the Anthropocene	Coasts and Estuaries	Day John ; W ; Ramachandran Ramesh ; Giosan Liviu ; Syvitski James ; Kemp G Paul;	2019	Exclude on review
E	43370452	de (2013)	Best practices for creating new salt marshes in a saline estuarine setting, a literature study		de Groot ; Av ; van Duin ; We ;	2013	Exclude on review
E	43370471	de (2018)	Riparian research and legislation, are they working towards the same common goals? A UK case study	Environmental Science & Policy	de Sosa ; Laura L ; Williams A Prysor; Orr Harriet ; G ; Jones Davey ; L ;	2018	Exclude on review
E	43370501	Depietri (2017)	Integrating the grey, green, and blue in cities: nature-based solutions for climate change adaptation and risk reduction	Nature-based solutions to climate change Adaptation in urban areas	Depietri Yaella ; McPhearson Timon ;	2017	Exclude on review
E	43370529	Dieperink (2016)	Recurrent governance challenges in the implementation and alignment of flood risk management strategies: a review	Water Resources Management	Dieperink C ; Hegger Dl T; Bakker M H. N; Kundzewicz Zbigniew ; W ; Green Colin ; Driessen P P. J;	2016	Exclude on review
E	43370546	Doak (2008)	The Way Forward for Natural Flood Management in Scotland		Doak Gary ; Mathias Jesper ;	2008	Exclude on review
E	43370551	Dodds (2008)	Comparing Ecosystem Goods and Services Provided by Restored and Native Lands	Bioscience	Dodds Walter ; K ; Wilson Kymberly ; C ; Rehmeier Ryan ; L ; Knight G Layne; Wiggam Shelly ; Falke Jeffrey ; A ; Dalgleish Harmony ; J ; Bertrand Katie ; N ;	2008	Exclude on review
E	43370553	Dollinger (2015)	Managing ditches for agroecological engineering of landscape. A review	AGRONOMY FOR SUSTAINABLE DEVELOPMENT	Dollinger J Dages; C Bailly J. S. Lagacherie P. Voltz;	2015	Exclude on review
E	43370554	Dollinger (2017)	Impact of maintenance operations on the seasonal evolution of ditch properties and functions	AGRICULTURAL WATER MANAGEMENT	Dollinger J Vinatier; F Voltz M. Dages C. Bailly J. S;	2017	Exclude on review
E	43370680	Esteves (2014)	The need for adaptation in coastal protection: shifting from hard engineering to managed realignment	Managed Realignment: A Viable Long-Term Coastal Management Strategy?	Esteves Luciana ; S ;	2014	Exclude on review
E	43370677	Esteves (2014)	What is Managed Realignment?	Managed Realignment: A Viable Long-Term Coastal Management Strategy?	Esteves Luciana ; S ;	2014	Exclude on review
E	43370691	European (2016)	Flood risks and environmental vulnerability: Exploring the synergies between floodplain restoration, water policies and thematic policies		European Environment ; Agency ;	2016	Exclude on review
E	43370692	European (2016)	Rivers and lakes in European cities: Past and future challenges		European Environment ; Agency ;	2016	Exclude on review
E	43370694	European (2017)	Green Infrastructure and Flood Management Promoting cost-efficient flood risk reduction via green infrastructure solutions		European Environment ; Agency ;	2017	Exclude on review
E	43370695	European (2018)	Why should we care about floodplains?		European Environment ; Agency ;	2018	Exclude on review
E	43370709	Everard (2012)	Rediscovering the value of urban rivers	Urban Ecosystems	Everard Mark ; Moggridge Helen ; L ;	2012	Exclude on review
E	43370738	Faragò (2018)	Coastal protection technologies in a Danish context		Faragò Maria ; Rasmussen Eva ; Sara ; Fryd Ole ; Nielsen Emilie ; Rønde ; Arnbjerg-Nielsen Karsten ;	2018	Exclude on review
E	43370784	Finkl (2005)	Beach nourishment	Encyclopedia of Coastal Science	Finkl Charles ; W ; Walker H Jesse;	2005	Exclude on review
E	43370813	Foster (2013)	Intertidal mudflat and saltmarsh conservation and sustainable use in the UK: A review	Journal of environmental management	Foster Natalie ; M ; Hudson Malcolm ; D ; Bray Simon ; Nicholls Robert ; J ;	2013	Exclude on review
E	43370814	Fouqueray (2018)	Managed retreat of settlements and infrastructures: Ecological restoration as an opportunity to overcome maladaptive coastal development in France	Restoration ecology	Fouqueray Timothée ; Trommetter Michel ; Frascaria‐Lacoste Nathalie ;	2018	Exclude on review
E	43370831	Fratini (2012)	A conceptual framework for addressing complexity and unfolding transition dynamics when developing sustainable adaption strategies in urban water management	Water Science and Technology	Fratini Chiara ; Farné ; Elle Morten ; Jensen Marina ; Bergen ; Mikkelsen Peter ; Steen ;	2012	Exclude on review
E	43370837	French (2004)	The changing nature of, and approaches to, UK coastal management at the start of the twenty-first century	The Geographical Journal	French Peter ; W ;	2004	Exclude on review
E	43370846	Fritz (2017)	Making the Case for Sustainable Urban Drainage Systems as a Nature-Based Solution to Urban Flooding	NATURE-BASED SOLUTIONS TO CLIMATE CHANGE ADAPTATION IN URBAN AREAS: LINKAGES BETWEEN SCIENCE, POLICY AND PRACTICE	Fritz M ;	2017	Exclude on review
E	43370905	Ghofrani (2017)	A Comprehensive Review of Blue-Green Infrastructure Concepts	International Journal of Environment and Sustainability	Ghofrani Zahra ; Sposito Victor ; Faggian Robert ;	2017	Exclude on review
E	43370953	Goodson (2011)	Briefing: Keeping up with the Suds revolution and legislative evolution	PROCEEDINGS OF THE INSTITUTION OF CIVIL ENGINEERS-MUNICIPAL ENGINEER	Goodson J M;	2011	Exclude on review
E	43370986	Green (2013)	Flood risk management in Europe: the flood problem and interventions		Green Colin ; Dieperink Carel ; Ek Kristina ; Hegger D L. T; Pettersson Maria ; Priest M ; Tapsell Sue ;	2013	Exclude on review
E	43370995	Gregory (2008)	The sustainability of restored rivers: catchment scale perspectives on long term response	River restoration: managing the uncertainty in restoring physical habitat	Gregory Kenneth ; J ; Downs Peter ; W ;	2008	Exclude on review
E	43371067	Hankin (2017)	Working with Natural Processes – Using the evidence base to make the case for Natural Flood Management		Hankin Barry ; Arnott Sean ; Whiteman Mark ; Burgess-Gamble Lydia ; Rose Steve ;	2017	Exclude on review
E	43371069	Hankin (2018)	Mapping the potential for Working with Natural Processes – technical report		Hankin Barry ; Chappell Nick ; Page Trevor ; Kipling Kate ; Whitling Mark ; Burgess-Gamble Lydia ;	2018	Exclude on review
E	43371105	Hegger (2013)	Flood risk management in Europe: similarities and differences between the STAR-FLOOD consortium countries		Hegger Dries ; L T ; Green Colin ; Driessen Petrus Paulus; Joseph ; Bakker Marloes ; H N ; Dieperink Carel ; Crabbé Ann ; Deketelaere Kurt ; Delvaux Bram ; Suykens Cathy ; Beyers Jean-Christophe ;	2013	Exclude on review
E	43371147	Hinkel (2018)	The ability of societies to adapt to twenty-first-century sea-level rise	Nature Climate Change	Hinkel Jochen ; Aerts Jeroen ; C J H; Brown Sally ; Jiménez Jose ; A ; Lincke Daniel ; Nicholls Robert ; J ; Scussolini Paolo ; Sanchez-Arcilla Agustín ; Vafeidis Athanasios ; Addo Kwasi ; Appeaning ;	2018	Exclude on review
E	43371190	Hughes (2012)	Restoring floodplain forests in Europe	A goal-oriented approach to forest landscape restoration	Hughes Francine ; M R ; del Tánago ; Marta González ; Mountford J Owen;	2012	Exclude on review
E	43371211	Iacob (2014)	Evaluating wider benefits of natural flood management strategies: an ecosystem-based adaptation perspective	Hydrology Research	Iacob Oana ; Rowan John ; S ; Brown Iain ; Ellis Chris ;	2014	Exclude on review
E	43371308	Kadykalo (2016)	The flow regulation services of wetlands	ECOSYSTEM SERVICES	Kadykalo An Findlay; C S ;	2016	Exclude on review
E	43371446	Lane (2017)	Natural flood management	WILEY INTERDISCIPLINARY REVIEWS-WATER	Lane S N;	2017	Exclude on review
E	43371458	Lavers (2017)	Natural Flood Risk Management and its Role in Working with Natural Processes	Sustainable Surface Water Management	Lavers Tom ; Charlesworth Susanne ; M ;	2017	Exclude on review
E	43371537	Livesley (2016)	The Urban Forest and Ecosystem Services: Impacts on Urban Water, Heat, and Pollution Cycles at the Tree, Street, and City Scale	JOURNAL OF ENVIRONMENTAL QUALITY	Livesley Sj McPherson; G M Calfapietra C;	2016	Exclude on review
E	43371554	Luisetti (2015)	What Future for the English Coastline? Managed Realignment Benefits and Their Value Estimate Transferability	Coastal Zones Ecosystem Services	Luisetti Tiziana ; Turner R K; Jickells Tim ; Andrews Julian ; Elliott Michael ; Schaafsma Marije ; Beaumont Nicola ; Malcolm Stephen ; Burdon Daryl ; Adams Christopher ;	2015	Exclude on review
E	43371592	Maltby (2009)	1 The Changing Wetland Paradigm	The wetlands handbook	Maltby Edward ;	2009	Exclude on review
E	43371661	McInnes (2014)	Recognising wetland ecosystem services within urban case studies	Marine and Freshwater Research	McInnes Robert ; J ;	2014	Exclude on review
E	43371666	McIntyre (2014)	Modelling the hydrological impacts of rural land use change	HYDROLOGY RESEARCH	McIntyre N Ballard; C Bruen M. Bulygina N. Buytaert;	2014	Exclude on review
E	43371737	Mondal (2018)	Examining the utility of river restoration approaches for flood mitigation and channel stability enhancement: a recent review	Environmental earth sciences	Mondal Sayoni ; Patel Priyank ; Pravin ;	2018	Exclude on review
E	43371747	Moreno-Mateos (2010)	Integrating objectives and scales for planning and implementing wetland restoration and creation in agricultural landscapes	Journal of Environmental Management	Moreno-Mateos D ; Comin F A;	2010	Exclude on review
E	43371756	Morris (2010)	Agriculture's Role in Flood Adaptation and Mitigation		Morris Joe ; Hess Tim ; Posthumus Helena ;	2010	Exclude on review
E	43371757	Morris (2018)	From grey to green: Efficacy of eco‐engineering solutions for nature‐based coastal defence	Global Change Biology	Morris Rebecca ; L ; Konlechner Teresa ; M ; Ghisalberti Marco ; Swearer Stephen ; E ;	2018	Exclude on review
E	43371455	Natural Flood Management... (Lavers)	Natural Flood Management (NFM) Scoping, Valuing and Implementing		Lavers Tom ;		Exclude on review
E	43371828	Nicholls (2007)	Coastal systems and low-lying areas		Nicholls Robert ; J ; Wong Poh ; Poh ; Burkett Virginia ; Codignotto Jorge ; Hay John ; McLean Roger ; Ragoonaden Sachooda ; Woodroffe Colin ; D ; Abuodha P A. O; Arblaster J ;	2007	Exclude on review
E	43371824	Nicholls (2011)	Planning for the impacts of sea level rise	Oceanography	Nicholls Robert ; J ;	2011	Exclude on review
E	43371820	Nicholls (2013)	Planning for long-term coastal change: experiences from England and Wales	Ocean Engineering	Nicholls R J; Townend I H; Bradbury A P; Ramsbottom D ; Day S A;	2013	Exclude on review
E	43371818	Nicholls (2015)	Developing a holistic approach to assessing and managing coastal flood risk	Coastal Risk Management in a Changing Climate	Nicholls Robert ; Zanuttigh Barbara ; Vanderlinden Jean ; Paul ; Weisse Ralf ; Silva Rodolfo ; Hanson Susan ; Narayan Siddarth ; Hoggart Simon ; Thompson Richard ; C ; de Vries ; Wout ;	2015	Exclude on review
E	43371832	Nienhuis (2001)	River restoration and flood protection: controversy or synergism?	Hydrobiologia	Nienhuis P H; Leuven Rsew ;	2001	Exclude on review
E	43371836	Nilsson (2018)	Ecological restoration as a means of managing inland flood hazards	BioScience	Nilsson Christer ; Riis Tenna ; Sarneel Judith ; M ; Svavarsdóttir Kristín ;	2018	Exclude on review
E	43371888	Office (2015)	Synthesis document no. 11: Financing NWRM		Office International de; l’Eau ; Oieau in consortium with Actéon Environment; Amec ; United Kingdom Bef; Enveco Iaco ; Greece ; Imdea Water Spain; R E C; Central ; Eastern Europe ; Rekk inc ; Sweden S L. U; Sruc ;	2015	Exclude on review
E	43371882	Office (2015)	Synthesis document no. 5: Costs of Natural Water Retention Measures		Office International de; l’Eau ; Oieau in consortium with Actéon Environment; Amec ; United Kingdom Bef; Enveco Iaco ; Greece ; Imdea Water Spain; R E C; Central ; Eastern Europe ; Rekk inc ; Sweden S L. U; Sruc ;	2015	Exclude on review
E	43371885	Office (2015)	Synthesis document no. 8: "Windows of opportunities" for Natural Water Retention Measures		Office International de; l’Eau ; Oieau in consortium with Actéon Environment; Amec ; United Kingdom Bef; Enveco Iaco ; Greece ; Imdea Water Spain; R E C; Central ; Eastern Europe ; Rekk inc ; Sweden S L. U; Sruc ;	2015	Exclude on review
E	43371886	Office (2015)	Synthesis document no. 9: Barriers and success factors for Natural Water Retention Measures		Office International de; l’Eau ; Oieau in consortium with Actéon Environment; Amec ; United Kingdom Bef; Enveco Iaco ; Greece ; Imdea Water Spain; R E C; Central ; Eastern Europe ; Rekk inc ; Sweden S L. U; Sruc ;	2015	Exclude on review
E	43372008	Pontee (2010)	A review of coastal risk management in the UK	PROCEEDINGS OF THE INSTITUTION OF CIVIL ENGINEERS-MARITIME ENGINEERING	Pontee Ni Parsons; A ;	2010	Exclude on review
E	43372027	Prudencio (2018)	Stormwater management and ecosystem services: a review	ENVIRONMENTAL RESEARCH LETTERS	Prudencio L Null; S E ;	2018	Exclude on review
E	43372031	Qiao (2018)	Challenges to implementing urban sustainable stormwater management from a governance perspective: A literature review	JOURNAL OF CLEANER PRODUCTION	Qiao Xj Kristoffersson; A Randrup T. B;	2018	Exclude on review
E	43372052	Reed (2018)	Tidal flat-wetland systems as flood defenses: Understanding biogeomorphic controls	ESTUARINE COASTAL AND SHELF SCIENCE	Reed D van Wesenbeeck; B Herman P. M. J. Meselhe E;	2018	Exclude on review
E	43369912	REstoring rivers FOR... (Ayres)	REstoring rivers FOR effective catchment Management		Ayres Andrew ; Gerdes Holger ; Goeller Brandon ; Lago Manuel ; Brouwer Oleg ; Sheremet ; Vermaat I V. M. Jan; Angelopoulos Natalie ; Cowx Ian ;		Exclude on review
E	43372066	Rey (2019)	Soil and water bioengineering: Practice and research needs for reconciling natural hazard control and ecological restoration	Science of the Total Environment	Rey F ; Bifulco C ; Bischetti G B; Bourrier F ; De Cesare ; Florineth F ; Graf F ; Marden M ; Mickovski S B; Phillips C ; Peklo K ; Poesen J ; Polster D ; Preti F ; Rauch H P; Raymond P ; Sangalli P ; Tardio G ; Stokes A ;	2019	Exclude on review
E	43370038	River restoration in... (Boon)	River restoration in five dimensions	Aquatic Conservation	Boon P J;		Exclude on review
E	43372093	Robert (2011)	Flow resistance in alluvial channels	Progress in Physical Geography	Robert André ;	2011	Exclude on review
E	43372164	Saleh (2016)	The role of nature-based infrastructure (NBI) in coastal resiliency planning: A literature review	Journal of environmental management	Saleh Firas ; Weinstein Michael ; P ;	2016	Exclude on review
E	43372166	Salgado (2017)	Is ecosystem-based coastal defense a realistic alternative? Exploring the evidence	Journal of coastal conservation	Salgado Karla ; Martinez M Luisa;	2017	Exclude on review
E	43372187	Sayers (2015)	Strategic flood management: ten ‘golden rules’ to guide a sound approach	International Journal of River Basin Management	Sayers Paul ; Galloway Gerry ; Penning-Rowsell Edmund ; Yuanyuan Li ; Fuxin Shen ; Yiwei Chen ; Kang Wen ; Le Quesne ; Tom ; Wang Lei ; Guan Yuhui ;	2015	Exclude on review
E	43372218	Schoonees (2019)	Hard Structures for Coastal Protection, towards Greener Designs	Estuaries and Coasts	Schoonees T ; Mancheño A Gijón; Scheres B ; Bouma T J; Silva R ; Schlurmann T ; Schüttrumpf H ;	2019	Exclude on review
E	43372249	Shepard (2011)	The Protective Role of Coastal Marshes: A Systematic Review and Meta-analysis	PLOS ONE	Shepard Cc Crain; C M Beck M. W;	2011	Exclude on review
E	43372297	Spalding (2014)	The role of ecosystems in coastal protection: Adapting to climate change and coastal hazards	Ocean & Coastal Management	Spalding Mark ; D ; Ruffo Susan ; Lacambra Carmen ; Meliane Imèn ; Hale Lynne ; Zeitlin ; Shepard Christine ; C ; Beck Michael ; W ;	2014	Exclude on review
E	43372300	Speed (2016)	River restoration: a strategic approach to planning and management		Speed Robert ; Tickner David ; Naiman Robert ; Gang Lei ; Sayers Paul ; Yu Wei ; Yuanyuan Li ; Houjian Huang ; Jianting Cao ; Lili Yu ;	2016	Exclude on review
E	43372305	Spencer (2012)	Understanding system disturbance and ecosystem services in restored saltmarshes: Integrating physical and biogeochemical processes	ESTUARINE COASTAL AND SHELF SCIENCE	Spencer Kl Harvey; G L ;	2012	Exclude on review
E	43372336	Sutton-Grier (2015)	Future of our coasts: The potential for natural and hybrid infrastructure to enhance the resilience of our coastal communities, economies and ecosystems	ENVIRONMENTAL SCIENCE & POLICY	Sutton-Grier Ae Wowk; K Bamford H;	2015	Exclude on review
E	43372338	Sutula (2003)	Habitat Value of Constructed and Natural Wetlands Used to Treat Urban Runoff: A		Sutula Martha ;	2003	Exclude on review
E	43370269	The Evolution of Natured-based... (Chiu)	The Evolution of Natured-based Solutions: Green Infrastructure, Low Impact Development, Ecological Engineering and Building with Nature		Chiu Yen-Yu ; Raina Nidhi ; Di Giovanni ; Grazia ; Ashley Richard ; Zevenbergen Chris ;		Exclude on review
E	43371536	The Urban Forest and... (Livesley)	The Urban Forest and Ecosystem Services: Impacts on Urban Water, Heat, and Pollution Cycles at the Tree, Street, and City Scale	Journal of Environmental Quality	Livesley S J; McPherson E G; Calfapietra C ;		Exclude on review
E	43372371	Thorslund (2017)	Wetlands as large-scale nature-based solutions: Status and challenges for research, engineering and management	ECOLOGICAL ENGINEERING	Thorslund J Jarsjo; J Jaramillo F. Jawitz J. W. Manzoni;	2017	Exclude on review
E	43372398	Townend (2010)	Managed realignment: A coastal flood management strategy	Flood science risk and management	Townend Ian ; Scott Colin ; Dixon Mark ;	2010	Exclude on review
E	43370196	Turquoise is the new... (Capon)	Turquoise is the new green: Restoring and enhancing riparian function in the Anthropocene	Ecological Management & Restoration	Capon Samantha ; J ; Pettit Neil ; E ;		Exclude on review
E	43372500	van (2016)	Nature-Based Approaches in Coastal Flood Risk Management: Physical Restrictions and Engineering Challenges	Ecosystem-Based Disaster Risk Reduction and Adaptation in Practice	van Wesenbeeck ; Bregje K ; van der ; Meulen ; Myra D ; Pesch Carla ; de Vriend ; Huib ; de Vries ; Mindert B ;	2016	Exclude on review
E	43372477	Van (2016)	Risk reduction by combining nature values with flood protection?	E3S Web of Conferences	Van Loon-Steensma ; Jantsje M ; Kok Matthijs ;	2016	Exclude on review
E	43372585	Watson (2010)	Design for Flooding: Architecture, Landscape, and Urban Design for Climate Change		Watson Donald ; Adams Michele ;	2010	Exclude on review

## Sheet: Unretrieved Texts
ID	ShortTitle	Title
43369868	Archer (2014)	Natural flood management: does age of forest influence flood mitigation?	(E) Excluded
43369908	Authority (2006)	East London Green Grid Primer	(E) Excluded
43370121	Bruce-Burgess (2004)	Evaluating river restoration appraisal procedures: the case of the UK	(E) Excluded
43370277	Ciarmiello (2016)	Coastal Erosion Control	(E) Excluded
43370284	Ciria (2011)	Beach management manual	(E) Excluded
43371758	Coastal resilience requires... (Morris)	Coastal resilience requires a paradigm shift in public and political attitudes	(E) Excluded
43370302	Cobbold (2003)	The Manhood Peninsula Partnership-Coastal Zone Management in Practice	(E) Excluded
43370307	Coffey (2016)	Exploring the role of science in coastal and ocean management: a review	(E) Excluded
43370374	Crichton (2011)	12 International Historical, Political, Economic, Social, and Engineering Responses to Flood Risk	(E) Excluded
43370509	Dette (2005)	Protection of recessive coasts by combined beach nourishment and supporting structures - A contribution to coastal flood defence	(E) Excluded
43370612	Edge (2003)	Application of coastal engineering in coastal zone management	(E) Excluded
43370675	Esteves (2012)	Climate change adaptation in England: is managed realignment a sustainable strategy?	(E) Excluded
43370787	Fiselier (2018)	Soft Engineering for Coastal Protection: Natural Hazard Regulation	(E) Excluded
43370833	Freitag (2012)	Floodplain management: a new approach for a new era	(E) Excluded
43370875	Gardiner (1995)	Developing flood defence as a sustainable hazard alleviation measure	(E) Excluded
43370927	Glavinov (2017)	COST Action CA16209, COST Association Natural Flood Retention on Private Land	(E) Excluded
43370950	Goodhew (2014)	Coastal Flood Defences–Strategies for Protection in the United Kingdom	(E) Excluded
43370963	Gouldby (2009)	5. Pilot site “Thames River estuary”	(E) Excluded
43371042	Gydesen (2009)	Coastal Defense Strategies in the Wadden Sea Region: Coping with Climate Change	(E) Excluded
43371048	Hadzic (2019)	River Restoration - Floods and Ecosystems Protection	(E) Excluded
43371071	Hankin (2018)	System Performance of networks of NFM	(E) Excluded
43371088	Hartmann (2012)	Land policy for German rivers: making space for the rivers	(E) Excluded
43371089	Hartmann (2016)	Clumsy floodplains: Responsive land policy for extreme floods	(E) Excluded
43371496	Leucuta (2016)	WATER CHALLENGES IN ROMANIA USING THE EUROPEAN PERSPECTIVE	(E) Excluded
43371523	Linnerooth-Bayer (2013)	Climate change mainstreaming in agriculture: Natural water retention measures for flood and drought risk management	(E) Excluded
43371533	Liu (2017)	Climate resilience strategies of Beijing and Copenhagen and their links to sustainability	(E) Excluded
43371560	Lumbroso (2017)	Maximising the benefits of natural flood management: Examples from around Europe	(E) Excluded
43371613	Mark (1999)	Higher ground	(E) Excluded
43371672	McLean (2013)	Natural Flood Management in the UK: Developing a Conceptual Management Tool	(E) Excluded
43371708	Middleton (1999)	Wetland restoration, flood pulsing, and disturbance dynamics	(E) Excluded
43371763	Mossop (2018)	Sustainable Coastal Design and Planning	(E) Excluded
43371802	Neal (2005)	Managed retreat	(E) Excluded
43371855	Nottage (2001)	Restoring estuaries: the role of landward coastal realignment	(E) Excluded
43371859	Nunn (2000)	Wash Banks - Gibraltar Point to hobhole strategy implementation of managed retreat	(E) Excluded
43371908	Orchard (2019)	Managing peri-urban floodplains and urban-rural connectivity: A case study in ecosystems governance following a disaster event	(E) Excluded
43371952	Park (2010)	Promotion of rain cities for climate change adaptation in a river basin	(E) Excluded
43371971	Penning-Rowsell (2014)	Flood and coastal erosion risk management: a manual for economic appraisal	(E) Excluded
43371995	Plate (2004)	Risk and Decision in Flood Management	(E) Excluded
43372012	Postel (2005)	FROM THE HEADWATERS TO THE SEA	(E) Excluded
43372017	Potter (2013)	Finding "Space for Water": crossing concrete policy thresholds in England	(E) Excluded
43372044	Randazzo (2013)	Coastal Erosion and Protection Policies in Europe: From EU Programme (Eurosion and Interreg Projects) to Local Management	(E) Excluded
43372062	Reise (2003)	More sand to the shorelines of the Wadden Sea harmonizing coastal defense with habitat dynamics	(E) Excluded
43372064	Renaud (2014)	Room for the river: flood risk management, The Netherlands	(E) Excluded
43372083	Riley (2005)	What role should landscape architects play in river restoration and flood control projects?	(E) Excluded
43372105	Rogers (2019)	4 Community values and preferences for coastal hazard interventions	(E) Excluded
43369772	Room for the River Regge,... (2014)	Room for the River Regge, Netherlands - restoring dynamics — Climate-ADAPT	(E) Excluded
43372123	Rottcher (2008)	Estimation of the water-retention capacity of river networks in terms of the contribution to flood mitigation	(E) Excluded
43369774	Saltmarsh recreation... (2014)	Saltmarsh recreation by managed realignment, Hesketh Out Marsh - UK — Climate-ADAPT	(E) Excluded
43372248	Shepard (2017)	Living shorelines for people and nature	(E) Excluded
43372115	The Netherlands: flood,... (Roode)	The Netherlands: flood, coastal erosion and management	(E) Excluded
43372361	Thomas (2014)	Managed realignment in the UK: The role of the Environment Agency	(E) Excluded
43372387	Tong (2012)	Climate induced sea level rise: an investigation of adaptation strategies and erosion mitigation in coastal regions	(E) Excluded
43372439	Van (2009)	Building with Nature: Mega nourishments and ecological landscaping of extraction areas	(E) Excluded
43372483	van (2011)	Eco-dynamic Development and Design tested for coastal management	(E) Excluded
43372496	van (2015)	The aftermath of “Room for the River” and restoration works: Coping with excessive maintenance dredging	(E) Excluded
43372433	Van (2016)	Tidal wetlands as ecosystem-based adaptation to coastal flood risks	(E) Excluded
43372523	Verkerk (2012)	Space for the river, a condensed state of the art	(E) Excluded
43372667	Worldwide (2017)	Natural and nature-based flood management: a green guide	(E) Excluded
43372677	Xu (2019)	Sustainable Configuration of Bioretention Systems for Nutrient Management through Life-Cycle Assessment and Cost Analysis	(E) Excluded
43372692	Yinan (2017)	Form Follows Water: A Study on Stormwater Resilient Urban Design	(E) Excluded
43372696	Ysebaert (2016)	Building with nature: using natural infrastructure for coastal adaptation	(E) Excluded

## Sheet: Exclusions at Coding Stage
Included	ID	ShortTitle	Title	Journal	Authors	Year	Reason	Comments
E	43370065	Brander (2013)	Economic valuation of regulating services provided by wetlands in agricultural landscapes: A meta-analysis	ECOLOGICAL ENGINEERING	Brander L Brouwer; R Wagtendonk A;	2013	exclude on climate	I've excluded this study based on climate. The authors used various case study areas across the world and in the results it was unclear which study was used for which result. However, there was a big table that summarised and classed the results in parts of the world. In the text it is difficult to distinguish the results. Therefore, I excluded this study.
E	43370077	Bridges (2015)	Use of natural and nature-based features (NNBF) for coastal resilience		Bridges Todd ; S ; Burks-Copes Kelly ; A ; Bates Matthew ; E ; Collier Zachary ; A ; Fischenich J Craig; Piercy Candice ; D ; Russo Edmond ; J ; Shafer Deborah ; J ; Suedel Burton ; C ; Gailani Joseph ; Z ;	2015	exclude on climate	This study is based and contextualised on the US. Therefore, it is exclude on climate.
E	43370303	Cockerill (2014)	Creating false images: Stream restoration in an urban setting	Journal of the American Water Resources Association	Cockerill K ; Anderson W P;	2014	exclude on climate	Case study took place in Boone Creek, North Carolina, USA. Therefore, the study is excluded on climate
E	43370470	De (2018)	Life Cycle Cost and Return on Investment as complementary decision variables for urban flood risk management in developing countries	INTERNATIONAL JOURNAL OF DISASTER RISK REDUCTION	De Risi ; Paola R De; Turpie F ; Kroeger J ;	2018	exclude on climate	Case study is in Tanzania
E	43370580	Dragoi (2013)	A black-box approach on assessing the opportunity cost of deforestation	LAND USE POLICY	Dragoi M Ciornei; I ;	2013	exclude on climate	Suha watershed not in relevant climate class
E	43370609	Ebert (2009)	Floodplain restoration along the lower Danube: A climate change adaptation case study	Climate & Development	Ebert Suzanne ; Hulea Orieta ; Strobel David ;	2009	exclude on climate	Lower Danube largely not in relevant climate class
E	43370618	Eekhout (2019)	Assessing the effectiveness of Sustainable Land Management for large-scale climate change adaptation	Science of the Total Environment	Eekhout J P. C; de Vente ;	2019	exclude on climate	Study site is Segura River in south east Spain
E	43370688	European (2015)	Water-retention potential of Europe's forests: A European overview to support natural water-retention measures		European Environment ; Agency ;	2015	exclude on climate	Study covering large parts of Europe across different climatic areas with aggregated data. Where broken down, this is done by biogeographical regions. Some analysis could perhaps be extracted from the final maps but it would require individual checking of climatic regions.
E	43370901	Ghermandi (2010)	Values of natural and human-made wetlands: A meta-analysis	WATER RESOURCES RESEARCH	Ghermandi A van den Bergh; Jcjm Brander L. M. de Groot H. L;	2010	exclude on climate	This is a meta-analysis of wetland studies. The dataset is global with the majority of cases from North America and therefore cannot be included.
E	43371003	Grizzetti (2019)	Relationship between ecological condition and ecosystem services in European rivers, lakes and coastal waters	Science of The Total Environment	Grizzetti B ; Liquete C ; Pistocchi A ; Vigiak O ; Zulian G ; Bouraoui F ; De Roo ; Cardoso A C;	2019	exclude on climate	The study focuses on the European scale across different climatic regions.
E	43371045	Haasnoot (2019)	Generic adaptation pathways for coastal archetypes under uncertain sea-level rise	Environmental Research Communications	Haasnoot Marjolijn ; Brown Sally ; Scussolini Paolo ; Jimenez Jose ; Vafeidis Athanasios ; Thomas ; Nicholls Robert ;	2019	exclude on climate	This paper develops generic coast types and describes possible adaptation strategies. It does not specifically refer to the countries it is based on, but the examples it provides are global. It does not contain any meaningful evaluation of specific examples so I recommend to exclude
E	43371528	Liquete (2016)	Integrated valuation of a nature-based solution for water pollution control. Highlighting hidden benefits	ECOSYSTEM SERVICES	Liquete C Udias; A Conte G. Grizzetti B. Masi F;	2016	exclude on climate
E	43371623	Massarutto (2014)	Two birds with one stone: improving ecological quality and flood protection through river restoration in Northern Italy	Economics and Policy of Energy and the Environment	Massarutto Antonio ; De Carli ; Alessandro ;	2014	exclude on climate	Study area runs across the Csc the climate classfication zone.
E	43371711	Mika (2010)	Inside the “black box” of river restoration: using catchment history to identify disturbance and response mechanisms to set targets for process-based restoration	Ecology and Society	Mika Sarah ; Hoyle Joanna ; Kyle Garreth ; Howell Timothy ; Wolfenden Benjamin ; Ryder Darren ; Keating Daniel ; Boulton Andrew ; Brierley Gary ; Brooks Andrew ;	2010	exclude on climate
E	43371729	Mokrech (2017)	Assessing Flood Impacts, Wetland Changes and Climate Adaptation in Europe: The CLIMSAVE Approach	Environmental Modeling with Stakeholders	Mokrech M ; Kebede A S; Nicholls R J;	2017	exclude on climate	data aggregation is at pan European scale
E	43371894	Ollero (2015)	Channel responses to global change and local impacts: Perspectives and tools for floodplain management, Ebro river and Tributaries, NE Spain	Geomorphic approaches to integrated floodplain management of lowland fluvial systems in North America and Europe	Ollero Alfredo ; Ibisate Askoa ; Granado David ; de Asua ; Rafael Real ;	2015	exclude on climate
E	43371937	Pahl-Wostl (2008)	6 Adaptive management of upland rivers facing global change	Managing Water Resources in a Time of Global Change: Contributions from the Rosenberg International Forum on Water Policy	Pahl-Wostl Claudia ; Bergkamp Ger ; Cross Katharine ;	2008	exclude on climate	Study is of the Rhone river in Switzerland
E	43372070	Reynaud (2017)	Going green? Ex-post valuation of a multipurpose water infrastructure in Northern Italy	ECOSYSTEM SERVICES	Reynaud A Lanzanova; D Liquete C. Grizzetti B;	2017	exclude on climate
E	43372154	Ruzicka (2014)	Context matters: a multi-scale assessment of riparian tree response to upslope density reduction		Ruzicka Kenneth ; J ;	2014	exclude on climate	Focused on Oregan, USA.
E	43372156	Ryffel (2014)	Land use trade-offs for flood protection: A choice experiment with visualizations	ECOSYSTEM SERVICES	Ryffel An Rid; W Gret-Regamey A;	2014	exclude on climate	Switzerland not in the EU, although this case study site is in the UK's climate zone
E	43372481	van (2017)	Flood risk reduction and flow buffering as ecosystem services - Part 1: Theory on flow persistence, flashiness and base flow	HYDROLOGY AND EARTH SYSTEM SCIENCES	van Noordwijk ; Tanika M ; Lusiana L ;	2017	exclude on climate
E	43372666	World (2017)	Implementing naturebased flood protection Principles and implementation guidance		World Bank ;	2017	exclude on climate
E	43369823	Agyeman (2009)	Close to the edge, down by the river? Joining up managed retreat and place attachment in a climate changed world	Environment and Planning A	Agyeman Julian ; Devine-Wright Patrick ; Prange Julia ;	2009	exclude on NFM measure	I find this a difficult one because I don't know why this one made it through the screening stage: I don't see the connection to any NFM measure and the lack of flood risk recognition makes me exclude this study
E	43370208	Carter (2018)	Adapting cities to climate change - exploring the flood risk management role of green infrastructure landscapes	Journal of Environmental Planning and Management	Carter Jeremy ; G ; Handley John ; Butlin Tom ; Gill Susannah ;	2018	exclude on NFM measure	Use of green infrastructure, no clear definition what is included. Also no NFM measure used. Therefore, I'm excluding this study
E	43372229	ECONADAPT Scussolini (no year)	Description of adaptation options and their costs and benefits		Scussolini Paolo ; Kuik V U. A. Onno; Kaprová Kateřina ; Melichar Jan ; de Murieta ; Elisa Sainz ; Lago Manuel ; Rouillard Josselin ; Troeltzsch Jenny ;		exclude on NFM measure	Prague case study: no NFM measure included in model Bilbao case study: NFM measure not yet operational
E	43370654	Entwistle (2018)	Flood energy dissipation in anabranching channels	RIVER RESEARCH AND APPLICATIONS	Entwistle N Heritage; G Milan D;	2018	exclude on NFM measure	Paper considers flooding in particular channel configurations that often follow floodplain degradation. However, they do not consider floodplain restoration or any other NFM as a possible intervention.
E	43370820	Francesch-Huidobro (2017)	Governance challenges of flood-prone delta cities: Integrating flood risk management and climate change in spatial planning	Progress in Planning	Francesch-Huidobro Maria ; Dabrowski Marcin ; Tai Yuting ; Chan Faith ; Stead Dominic ;	2017	exclude on NFM measure	A very interesting case study on the governance of climate adaptation and flood risk in Rotterdam. However, the discussion does not clearly differentiate between NFM and other FRM methods (traditional engineering, urban green infrastructure) and does not compare them or evaluate them separately.
E	43371040	Gurnell (2016)	A multi-scale hierarchical framework for developing understanding of river behaviour to support river management	Aquatic Sciences	Gurnell A M; Rinaldi M ; Belletti B ; Bizzi S ; Blamauer B ; Braca G ; Buijse A D; Bussettini M ; Camenen B ; Comiti F ;	2016	exclude on NFM measure	This article presents an overall framework for river management highlighting relevant features at different scales. While its wider aim links to sustainable river management, specific NFM measures cannot be identified.
E	43371244	Janssen (2017)	Greening flood protection through knowledge processes: lessons from the Markermeer dikes project in the Netherlands	REGIONAL ENVIRONMENTAL CHANGE	Janssen Skh van Tatenhove; J P M. Mol A. P. J. Otter H. S;	2017	exclude on NFM measure	The description of the measure seems to indicate an engineered dike which falls outside the NFM categories. There is very little further information.
E	43371473	Jebens (2018)	Coping with Future Coastal Floods in Denmark—Advancing the Use of Global Frameworks	Climate Change Impacts and Adaptation Strategies for Coastal Communities	Jebens M ; Sorensen C ;	2018	exclude on NFM measure	The chapter talks about NFM very broadly as "environmental measures". It does not separate them from other measures, instead looking at the decision-making frameworks that cover all FRM. I would exclude this for a lack of specific NFM focus.
E	43371199	Macleod (2013)	A novel grass hybrid to reduce flood generation in temperate regions	Scientific reports	Macleod Christopher Kit) J. A; Humphreys Mike ; W ; Whalley W Richard; Turner Lesley ; Binley Andrew ; Watts Chris ; W ; Skøt Leif ; Joynes Adrian ; Hawkins Sarah ; King Ian ; P ; O'Donovan Sally ;	2013	exclude on NFM measure	The study looks at creation of grass hybrid with increased ability to contribute to flood protection by decreasing runoff due to its effect on soil structure. However in itself it is not a NFM measure as other grass species will be present.
E	43371692	Mens (2015)	System robustness analysis in support of flood and drought risk management		Mens M J. P;	2015	exclude on NFM measure
E	43371695	Menteth (2017)	Designing sustainable sea defences: developing principles for procedures, processes and practice	Living and Sustainability: An environmental critique of design and building practices, locally and globally	Menteth Walter ;	2017	exclude on NFM measure
E	43371849	Nordlund (2016)	Seagrass Ecosystem Services and Their Variability across Genera and Geographical Regions	PLOS ONE	Nordlund Lm Koch; E W Barbier E. B. Creed J. C;	2016	exclude on NFM measure	Group decision to exclude this paper on NFM measure
E	43371898	O'Mahony (2015)	ICZM as a framework for climate change adaptation action–Experience from Cork Harbour, Ireland	Marine Policy	O'Mahony C ; Gray S ; Gault J ; Cummins V ;	2015	exclude on NFM measure
E	43371984	Petzold (2018)	Social adaptability in ecotones: sea-level rise and climate change adaptation in Flushing and the Isles of Scilly, UK	Island Studies Journal	Petzold Jan ;	2018	exclude on NFM measure
E	43372077	Ridge (2015)	Maximizing oyster-reef growth supports green infrastructure with accelerating sea-level rise	Scientific reports	Ridge Justin ; T ; Rodriguez Antonio ; B ; Fodrie F Joel; Lindquist Niels ; L ; Brodeur Michelle ; C ; Coleman Sara ; E ; Grabowski Jonathan ; H ; Theuerkauf Ethan ; J ;	2015	exclude on NFM measure	Focus is on oyster reefs in the US
E	43372138	Ruiz-Villanueva (2018)	Does the public's negative perception towards wood in rivers relate to recent impact of flooding experiencing?	Science of the Total Environment	Ruiz-Villanueva Virginia ; Díez-Herrero Andrés ; García Juan ; Antonio ; Ollero Alfredo ; Piégay Hervé ; Stoffel Markus ;	2018	exclude on NFM measure	Focuses on perceptions of 'in-stream large wood', but not as a flood risk management strategy (i.e. including wood in rivers in the context of 'leaky dams'). Notes that this wood is often removed in Spain in order to control flooding by speeding flow.
E	43372183	Saponieri (2018)	Beach profile evolution in front of storm seawalls: A physical and numerical study	Coastal Engineering Proceedings	Saponieri Alessandra ; Di Risio ; Marcello ; Pasquali Davide ; Valentini Nico ; Aristodemo Francesco ; Tripepi Giuseppe ; Celli Daniele ; Streicher Maximilian ; Damiani Leonardo ;	2018	exclude on NFM measure	Investigated the morphological evolution of the sandy foreshore, the scour at the dike toe and its evolution under irregular and bi-chromatic wave conditions - so not an NFM measure that we are looking at
E	43372286	Soar (2017)	Quantifying River Channel Stability at the Basin Scale	WATER	Soar Pj Wallerstein; N P Thorne C. R;	2017	exclude on NFM measure	Does not relate to the application of a specific NFM measure(s)
E	43369787	The Watermachine: multifunctional... (2017)	The Watermachine: multifunctional area for flood protection and improved water quality - Kristalbad, Enschede — Climate-ADAPT	Climate-ADAPT		2017	exclude on NFM measure
E	43370047	Borsje (2011)	How ecological engineering can serve in coastal protection	ECOLOGICAL ENGINEERING	Borsje Bw van Wesenbeeck; B K Dekker F. Paalvast P;	2011	exclude on review	This paper is clearly a review!
E	43370464	de la (2008)	Potential implications of sea-level rise for Great Britain	JOURNAL OF COASTAL RESEARCH	de la ; Vega-Leinert ; Nicholls A C; Rj ;	2008	exclude on review	Study should have been excluded based because it is more of a review and a lack of primary data.
E	43371403	Eco-system Valuation... (Kremezi)	Eco-system Valuation for Real Habitat Creation through Managed Realignment of the English Coastline	Ecosystem Services of Natural and Semi-Natural Ecosystems and Ecologically Sound Land Use	Kremezi Ino ;		exclude on review	There is no clear data collection or case study description, beyond citing existing studies. Any comments around benefits of managed realignment are very general.
E	43370679	Esteves (2014)	Methods of Implementation	Managed Realignment: A Viable Long-Term Coastal Management Strategy?	Esteves Luciana ; S ;	2014	exclude on review	Overview of different managed realignment approaches based on existing literature. Some very short case studies but no original data collection
E	43370681	Esteves (2014)	Examples of Relevant Strategies and Policies	Managed Realignment: A Viable Long-Term Coastal Management Strategy?	Esteves Luciana ; S ;	2014	exclude on review	No primary data collection - short descriptive examples of MR schemes from different countries
E	43370839	French (2006)	Managed realignment–the developing story of a comparatively new approach to soft engineering	Estuarine, Coastal and Shelf Science	French Peter ; W ;	2006	exclude on review	Review of existing papers related to managed realignment - no original data collection
E	43370845	Haase (2017)	Urban Wetlands and Riparian Forests as a Nature-Based Solution for Climate Change Adaptation in Cities and Their Surroundings	NATURE-BASED SOLUTIONS TO CLIMATE CHANGE ADAPTATION IN URBAN AREAS: LINKAGES BETWEEN SCIENCE, POLICY AND PRACTICE	Haase ; D ;	2017	exclude on review	A review of urban wetlands and riparian forests and their role in climate adaption based on existing sources from across Europe. No primary data collection
E	43371594	Maltby (2013)	The challenges and implications of linking wetland science to policy in agricultural landscapes - experience from the UK National Ecosystem Assessment	ECOLOGICAL ENGINEERING	Maltby E Acreman; M Blackwell M. S. A. Everard M. Morr;	2013	exclude on review
E	43371879	Natural Water Retention Measures Project (2015)	Synthesis document No. 3: Assessment methods for effectiveness of Natural Water Retention		Office International de; l’Eau ; Oieau in consortium with Actéon Environment; Amec ; United Kingdom Bef; Enveco Iaco ; Greece ; Imdea Water Spain; R E C; Central ; Eastern Europe ; Rekk inc ; Sweden S L. U; Sruc ;	2015	exclude on review
E	43371880	Office (2015)	Synthesis document No. 2: Biophysical impacts and effectiveness of Natural Water Retention Measures, and their contribution to policy objectives		Office International de; l’Eau ; Oieau in consortium with Actéon Environment; Amec ; United Kingdom Bef; Enveco Iaco ; Greece ; Imdea Water Spain; R E C; Central ; Eastern Europe ; Rekk inc ; Sweden S L. U; Sruc ;	2015	exclude on review
E	43371881	Office (2015)	Synthesis document No. 4: Benefits of Natural Water Retention Measures		Office International de; l’Eau ; Oieau in consortium with Actéon Environment; Amec ; United Kingdom Bef; Enveco Iaco ; Greece ; Imdea Water Spain; R E C; Central ; Eastern Europe ; Rekk inc ; Sweden S L. U; Sruc ;	2015	exclude on review
E	43371958	Pattison (2012)	The link between land-use management and fluvial flood risk: A chaotic conception?	Progress in Physical Geography	Pattison Ian ; Lane Stuart ; N ;	2012	exclude on review	This study is a review article but does offer a conceptual model as a unique contribution
E	43372065	Rewilding (2016)	How rewilding reduces flood risk: A natural approach to flood management that repairs and revitalises our broken ecosystems		Rewilding Britain ;	2016	exclude on review
E	43372084	Riley (2018)	Small Water Bodies in Great Britain and Ireland: Ecosystem function, human-generated degradation, and options for restorative action	SCIENCE OF THE TOTAL ENVIRONMENT	Riley Wd Potter; E C E. Biggs J. Collins A. L. Jarvie;	2018	exclude on review	Includes section on headwater stream restoration (6.1). Offers principles based on review of literature.
E	43372114	Roode (2011)	The Netherlands - coastal planning and implementation	Climate of Coastal Cooperation	Roode Niels ; van Heuvel ; Tjark ; Misdorp Robbert ;	2011	exclude on review	This is a summary document. The full studies are not included here, they need to be downloaded from the website. The Netherlands case study may be relevant but this document should be excluded.
E	43372349	Temmerman (2013)	Ecosystem-based coastal defence in the face of global change	Nature	Temmerman Stijn ; Meire Patrick ; Bouma Tjeerd ; J ; Herman Peter ; M J ; Ysebaert Tom ; De Vriend ; Huib J ;	2013	exclude on review
E	43372480	van (2013)	Trade-offs between biodiversity and flood protection services of coastal salt marshes	CURRENT OPINION IN ENVIRONMENTAL SUSTAINABILITY	van Loon-Steensma ; Vellinga J M;	2013	exclude on review
E	43372498	van (2013)	Nature-based coastal defenses: can biodiversity help?		van Wesenbeeck ; Bregje K ; Griffin John ; N ; van Koningsveld ; Mark ; Gedan Keryn ; B ; McCoy Michael ; W ; Silliman Brian ; R ;	2013	exclude on review
E	43369930	Banwart (2018)	Deliverable 4.2 v1. 2 Report on Dialogue Steering Statement Papers and Dialogue Outcomes for Restoration of Degraded Ecosystems for Nature-Based Solutions		Banwart S ; Rabb Ben ; Nikolaidis Tuc N;	2018	exclude on lack of recognition of flood risk	There are a lot of case studies and discussion points in this report. They cannot be coded individually. Looking at the report overall, the focus is on ecosystem restoration. While flood risk is one element here it is not always the focus of the discussion. I therefore recommend exclusion
E	43370429	Davies (2018)	Business attitudes towards funding ecosystem services provided by urban forests	ECOSYSTEM SERVICES	Davies Hj Doick; K J Hudson M. D. Schaafsma M. Schreck;	2018	exclude on lack of recognition of flood risk	Study is more about the ecosystem services of urban trees with very little to none information about flood risk. Therefore, study is excluded.
E	43370639	Ellis (2003)	Constructed Wetlands and Links with Sustainable Drainage Systems		Ellis J B; Shutes R B. E; Revitt M D;	2003	exclude on lack of recognition of flood risk	Big report on urban wetlands and sustainable drainage. It mentions flooding but focused on pollution removal and water quality. Recommend exclusion
E	43370886	Geilen (2004)	Integration of ecological aspects in flood protection strategies: defining an ecological minimum	River Research and Applications	Geilen Noël ; Jochems Hans ; Krebs Laurence ; Muller Serge ; Pedroli Bas ; Van der ; Sluis ; Theo ; Van Looy ; Kris ; Van Rooij ; Sabine ;	2004	exclude on lack of recognition of flood risk	The article is an assessment of ecological outcomes of river rehabilitation along the river Meuse. It recognises river restoration as a response to flooding but the analysis concentrates on ecological and habitat results, not flood risk effectiveness.
E	43371638	Maynard (2014)	Saltmarshes on the fringe: restoring the degraded shoreline of the Eden Estuary, Scotland		Maynard Clare ; E ;	2014	exclude on lack of recognition of flood risk	This thesis is mainly assessing the process of restoring specific species to wetland habitats and doesn't seem to focus on measuring NFM although there is some reference to the potential of findings in regard to NFM in the discussion. This was discussed with Jeremy 15/06 and final decision made was to exclude
E	43372076	Richards (2018)	Impacts of habitat heterogeneity on the provision of multiple ecosystem services in a temperate floodplain	BASIC AND APPLIED ECOLOGY	Richards Dr Moggridge; H L Maltby L. Warren P. H;	2018	exclude on lack of recognition of flood risk	Paper looks at floodplain ecosystem service provision, not the impact of floodplains (or their restoration) on flood risk reduction.
E	43372324	Stratford (2013)	An ecohydrological review of dune slacks on the west coast of England and Wales	ECOHYDROLOGY	Stratford Cj Robins; N S Clarke D. Jones L. Weaver G;	2013	exclude on lack of recognition of flood risk
E	43372362	Thomas (2016)	Beyond cool: adapting upland streams for climate change using riparian woodlands	Global change biology	Thomas Stephen ; M ; Griffiths Siân ; W ; Ormerod Steve ; J ;	2016	exclude on lack of recognition of flood risk
E	43372396	Tovey (2009)	Award winning managed realignment: Hesketh out Marsh West	Target Journal: Proceedings of the Institution of Civil Engineers, Sustainable Engineering	Tovey E L; Pontee N I; Harvey R ;	2009	exclude on lack of recognition of flood risk
E	43372497	van (2016)	A stochastic model approach for optimisation of lowland river restoration works	JOURNAL OF EARTH SCIENCE	van Vuren ; Vriend S de; Barneveld H ;	2016	exclude on lack of recognition of flood risk
E	43372516	Verhagen (1993)	Method for artificial beach nourishment	Coastal Engineering 1992	Verhagen Henk ; Jan ;	1993	exclude on lack of recognition of flood risk
E	43369882	Arnott (2018)	Monitoring and evaluating the DEFRA funded Natural Flood Management projects (Draft)		Arnott Sean ; Burgess-Gamble Lydia ; Dunsford Deborah ; Webb Louise ; Johnson Dave ; Andison Elly ; Slaney Andy ; Vaughan Mike ; Ngai Rachelle ; Rose Steve ; Maslen Steve ;	2018	Other	This report is about how the DEFRA 15 million pound funding will be spend, reported and evaluated. I don't think we should code this study.
E	43370542	Dixon (2016)	The effects of river restoration on catchment scale flood risk and flood hydrology	EARTH SURFACE PROCESSES AND LANDFORMS	Dixon Sj Sear; D A Odoni N. A. Sykes T. Lane S. N;	2016	Other	This article is based on the data and model developed by Dixon (2013) in their doctoral thesis, only with a more specific focus on catchment scale. Exclude as duplicate since the thesis is included.
E	43370918	Gilvear (2012)	Trends and issues in delivery of integrated catchment scale river restoration: lessons learned from a national river restoration survey within Scotland	River Research and Applications	Gilvear David ; J ; Casas‐Mulet Roser ; Spray Chris ; J ;	2012	Other	This article is based on the material in Gilvear (2008) but published later. Only one should be included to avoid duplication and the decision was made to go with the earlier publication.
E	43370920	Gilvear (2012)	Trends and issues in delivery of integrated catchment scale river restoration: Lessons learned from a national river restoration survey within Scotland	RIVER RESEARCH AND APPLICATIONS	Gilvear Dj Casas-Mulet; R Spray C. J;	2012	Other	Duplicate paper
E	43371070	Hankin (2016)	Strategic Investigation of Natural Flood Management in Cumbria: Technical Report		Hankin Barry ; Craigen Iain ; Chappell Nick ; Page Trevor ; Metcalfe Peter ;	2016	Other	This report contains the same material as Hankin (2017) only written for a more technical audience. Only one should be included and preference was given to the journal article.
E	45436646	Kenneth (2007)	Sand dune processes and management for coastal and flood defence: part 3. The geomorphhological and management status of coastal dunes in England and Wales		Pye Kenneth ; Saye Samantha ; Blott Simon ;	2007	Other	This Chapter outlines the methods and sources for this report. A second source is chapter 5 (Kenneth 2007) which goes deeper into current effectiveness and management practices. Since they are based on the same sources I would exclude this present chapter.
E	43372323	LOW-HANGING FRUITS IN... (Straatsma)	LOW-HANGING FRUITS IN LARGE-SCALE FLUVIAL LANDSCAPING MEASURES: TRADE-OFFS BETWEEN FLOOD HAZARD, COSTS, STAKEHOLDERS AND BIODIVERSITY	Natural Hazards and Earth System Sciences	Straatsma Menno ; W ; Fliervoet Jan ; M ; Kabout Johan ; A H ; Baart Fedor ; Kleinhans Maarten ; G ;	2018	Other	This paper is a draft and currently under review - should it still be included as an ademic text?
E	43370684	Managed realignment... (Esteves)	Managed realignment in practice in the UK: results from two independent surveys	Journal of Coastal Research	Esteves Luciana S; lesteves bournemouth ac uk; Thomas Karen ; karen thomas environment-agency gov uk;		Other	Exclude as a duplicate (see Estevez 2013 https://doi.org/10.2112/SI65-158.) coded by Jana
