# Supplementary material for: What approaches exist to evaluate the effectiveness of UK-relevant natural flood management measures? A systematic map
Source: Environ Evid. 2023 May 23;12:12. doi: 10.1186/s13750-023-00297-z (PMC11378772; doi:10.1186/s13750-023-00297-z)
Supplement: Supplementary file 6 — Additional file 6. Full coding report for the systematic map. [file 13750_2023_297_MOESM6_ESM.xlsx]

## Sheet: READ ME Map Details
Title	What approaches exist to evaluate the effectiveness of UK-relevant natural flood management measures? A systematic map protocol
Authors	Angela Connelly, Andrew Snow, Jeremy Carter, Jana Wendler, Rachel Lauwerijssen, Joseph Glentworth, Adam Barker, John Handley, Graham Haughton, James Rothwell.
Nature of document	Full coding report for the systematic map
Document	Additional File 6

## Sheet: Full Coding Report 
	Included	ID	ShortTitle	Title	Year	Authors	Abstract	Journal	Publication background	Publication Type	Country of Origin	England	Scotland	Wales	Northern Ireland	Republic of Ireland	Belgium	Denmark	Luxembourg	Germany	The Netherlands	France	Sweden	Austria	Romania	Uncategorisable	What type of flooding is addressed?	Coastal	Fluvial	Pluvial	Groundwater	Not stated	What type of natural flood management measure?	Floodplain woodlands	Catchment woodlands	Cross-slope woodlands	Riparian woodlands	Floodplain and floodplain wetland restoration	Leaky Barriers	River restoration	Headwater drainage	Run off pathway management	Offline storage area	Soil and land management	Beach nourishment	Saltmarsh and mudflats	Sand dunes	Managed realignment	Uncategorisable
167	I	43372204	Schober (2015)	A novel assessment of the role of Danube floodplains in flood hazard reduction (FEM method)	2015	Schober Bernhard ; Hauer Christoph ; Habersack Helmut ;	During the last decades, river floods accounted for enormous damages especially in highly developed and/or densely populated regions worldwide. Moreover, due to anthropogenic alterations of hydrology and river morphology (climate change, land use changes in the catchment, channelling and constricting rivers) and due to the ongoing accumulation of values (such as settlements, infrastructure facili…	Natural Hazards	Academic text	Journal Article	Austria													Y			Fluvial		Y				Floodplain and floodplain wetland restoration					Y
18	I	43370011	Bliem (2012)	Willingness-to-pay for river restoration: differences across time and scenarios	2012	Bliem Markus ; Getzner Michael ;	The European Water Framework Directive (WFD) includes an article on the mandatory provision for environmental and resource costs and benefits in pricing water services. Valuing water resources - e.g., regarding water quality, water availability, ecology, and biodiversity - is therefore an increasingly important topic for all water-related policies, such as the provision of drinking water, waste-w…	Environmental Economics and Policy Studies	Academic text	Journal Article	Austria													Y			Fluvial		Y				River restoration							Y
101	I	43371161	Hohensinner (2008)	Type-specific reference conditions of fluvial landscapes: A search in the past by 3D-reconstruction	2008	Hohensinner S Herrnegger; M Blaschke A. P. Habereder C. H;	River/floodplain restoration programs are often based on type-specific reference conditions of the respective river section. Most large rivers in the industrialized world are heavily degraded and lack near-natural reference sites. For that reason. historical analyses of the pre-channelization state have been used to define adequate restoration targets at the Austrian Danube section in the Alluvia…	CATENA	Academic text	Journal Article	Austria													Y			Fluvial		Y				River restoration Floodplain and floodplain wetland restoration					Y		Y
25	I	43370086	Broekx (2011)	Designing a long-term flood risk management plan for the Scheldt estuary using a risk-based approach	2011	Broekx S Smets; S Liekens I. Bulckaen D. De Nocker;	The Scheldt is a tidal river that originates in France and flows through Belgium and the Netherlands. The tides create significant flood risks in both the Flemish region in Belgium and the Netherlands. Due to sea level rise and economic development, flood risks will increase during this century. This is the main reason for the Flemish government to update its flood risk management plan. For this …	NATURAL HAZARDS	Academic text	Journal Article	Belgium						Y										Fluvial		Y				Floodplain and floodplain wetland restoration					Y
54	I	43370486	Decleer (2016)	Mapping wetland loss and restoration potential in Flanders (Belgium) an ecosystem service perspective	2016	Decleer Kris ; Wouters Jan ; Jacobs Sander ; Staes Jan ; Spanhove Toon ; Meire Patrick ; van Diggelen ; Rudy ;	With the case of Flanders (northern part of Belgium) we present an integrated approach to calculate accurate losses of wetlands, potentials for restoration, and their ecosystem services supplies and illustrate how these insights can be used to evaluate and support policy making. Flanders lost about 75% of its wetland habitats in the past 50â€“60 years, with currently only 68,000 ha remaining, oft…	Ecology and Society	Academic text	Journal Article	Belgium						Y										Not stated					Y	Floodplain and floodplain wetland restoration Saltmarsh and mudflats					Y								Y
200	I	43372531	Vikolainen (2013)	The role of Natura 2000 and project design in implementing flood defence projects in the Scheldt estuary	2013	Vikolainen Vera ; Bressers Hans ; Lulofs Kris ;	This paper presents an account of two developments: the effect of EU Natura 2000 biodiversity policy on local planning and implementation processes, and a shift towards a 'Building' or 'Working' with Nature approach when designing water infrastructure projects. The account is based on a longitudinal case study of the 35-year chronology of a flood defence project which has been implemented along t…	Journal of Environmental Planning & Management	Academic text	Journal Article	Belgium						Y										Fluvial		Y				Saltmarsh and mudflats													Y
199	I	43372451	Van der (2017)	Dune dynamics safeguard ecosystem services	2017	Van der ; Biest ; Nocker K De; Provoost L ; Boerema S ; Staes A ; Meire J ;	Intensively used coastal zones often know a history of hard defense structures to prevent erosion and protect infrastructure against floods. The interruption of sand transport between sea, beach and dunes however causes a domination of late successional stages such as dune shrub. With the decline of young, dynamic vegetation types, a change occurs in the provision of ecosystem services. In spite …	OCEAN & COASTAL MANAGEMENT	Academic text	Journal Article	Belgium						Y										Coastal	Y					Sand dunes														Y
26	I	43370087	Brogna (2017)	How does forest cover impact water flows and ecosystem services? Insights from "real-life" catchments in Wallonia (Belgium)	2017	Brogna D Vincke; C Brostaux Y. Soyeurt H. Dufrene;	While planet boundaries are being crossed and ecosystems degraded, the Ecosystem Service (ES) concept represents a potential decision-making tool for improved natural resources management. The main aim of this paper is to assess the impact of forest cover on water related ES in Wallonia (Belgium) in terms of quantity and timing. We developed an approach based on easily accessible data, monitored …	ECOLOGICAL INDICATORS	Academic text	Journal Article	Belgium						Y										Fluvial		Y				Soil and land management Other Also land covers used in this study are needle-leaved forests, broad-leaved forests, mixed forests, shrubs, heathlands and moorlands											Y
19	I	43370017	Boardman (2016)	Effect of the spatial organization of land use on muddy flooding from cultivated catchments and recommendations for the adoption of control measures	2016	Boardman John ; Vandaele Karel ;	Sedimentâ€laden runoff from arable fields has increasingly been recognized as a threat to housing, infrastructure and watercourses in Western Europe. Research suggests that landâ€use change is far more important than any changes in rainfall in explaining recent increases in muddy flooding. However, the importance of changes in the organization of fields in the catchment has been overlooked. The…	Earth Surface Processes and Landforms	Academic text	Journal Article	Belgium England	Y					Y										Fluvial		Y				Soil and land management Run off pathway management									Y		Y
198	I	43372458	van der (2016)	Ranking coastal flood protection designs from engineered to nature-based	2016	van der ; Nat ; Vellinga A ; Leemans P ; Slobbe R van;	Compared to traditional hard engineering, nature-based flood protection can be more cost effective, use up less raw materials, increase system adaptability and present opportunities to improve ecosystem functioning. However, high flood safety standards cause the need to combine nature-based structures with traditional civil engineered structures. This increases complexity assessing when and how e…	ECOLOGICAL ENGINEERING	Academic text	Journal Article	Belgium Germany The Netherlands						Y			Y	Y						Coastal	Y					Saltmarsh and mudflats Beach nourishment												Y	Y
176	I	43372284	Smolders (2015)	Role of intertidal wetlands for tidal and storm tide attenuation along a confined estuary: a model study	2015	Smolders S Plancke; Y Ides S. Meire P. Temmerman S;	Coastal lowlands and estuaries are subjected to increasing flood risks during storm surges due to global and regional changes. Tidal wetlands are increasingly valued as effective natural buffers for storm surges by dissipating wave energy and providing flood water storage. While previous studies focused on flood wave attenuation within and behind wetlands, this study focuses on the effects of est…	NATURAL HAZARDS AND EARTH SYSTEM SCIENCES	Academic text	Journal Article	Belgium The Netherlands						Y				Y						Fluvial		Y				Saltmarsh and mudflats													Y
179	I	43372313	Stark (2017)	Impact of intertidal area characteristics on estuarine tidal hydrodynamics: A modelling study for the Scheldt Estuary	2017	Stark J Smolders; S Meire P. Temmerman S;	Marsh restoration projects are nowadays being implemented as ecosystem-based strategies to reduce flood risks and to restore intertidal habitat along estuaries. Changes in estuarine tidal hydrodynamics are expected along with such intertidal area changes. A validated hydrodynamic model of the Scheldt Estuary is used to gain fundamental insights in the role of intertidal area characteristics on ti…	ESTUARINE COASTAL AND SHELF SCIENCE	Academic text	Journal Article	Belgium The Netherlands						Y				Y						Fluvial		Y				Saltmarsh and mudflats													Y
142	I	43371874	Odgaard (2017)	Living with a changing coastline: Exploring new forms of governance for sustainable coastal futures	2006	O'Riordan Tim ; Watkinson Andrew ; Milligan Jessica ;	The research project â€˜Living with a changing coastline: exploring new forms of governance for sustainable coastal futuresâ€ examines the existing arrangements for coastal governance in England and puts forward recommendations on how to achieve more effective and sustainable management of these coastlines. Decision-making about the coast is occurring at a dynamic time in a period of impending s…		Academic text	Journal Article	Denmark							Y									Fluvial		Y				Floodplain and floodplain wetland restoration					Y
5	I	43369817	Adnan (2016)	An evaluation of disaster risk reduction (DRR) approaches for coastal delta cities: a comparative analysis	2016	Adnan Sarfaraz ; Gani ; Kreibich Heidi ;	Deltas are the promising places with multifarious ecosystems and arable soils along with the ease of water transportation system; hence, a number of important cities are established in or near coastal delta regions. However, due to the geomorphic characteristics, those cities are extremely exposed to hydro-meteorological hazards, especially to riverine and coastal flood. Additionally, climate cha…	Natural Hazards	Academic text	Journal Article	Denmark England The Netherlands	Y						Y			Y						Fluvial		Y				Floodplain and floodplain wetland restoration					Y
38	I	43370292	Clarke (2008)	Practical aspects of executing renourishment schemes on mixed beaches	2008	Clarke Jonathan ; Booth Simon ;	Mixed sand and shingle beaches are a common component of coastal defences in the UK, comprising over one-third of all beaches in England and Wales and almost all the beaches on the south coast of England. The majority of these beaches demonstrate erosive tendencies, consequently replenishment and recycling schemes have become commonplace in order to maintain an adequate level of defence. Practica…		Grey Literature	Report	England	Y															Coastal	Y					Beach nourishment												Y
93	I	43371059	Hall (2015)	Analysing Flood and Erosion Risks and Coastal Management Strategies on the Norfolk Coast	2015	Hall Jw Dawson; R J Wu X. Z;	Coastal systems are characterised by variability and interdependencies at a range of scales. On the Norfolk coast from Weybourne to Winterton in SMP6, variations in sediment supply, from cliff erosion and beach nourishment, have a profound influence upon the probability of failure of the flood defences that protect the large area of coastal lowlands, including the Norfolk Broads. The risk of floo…	BROAD SCALE COASTAL SIMULATION: NEW TECHNIQUES TO UNDERSTAND AND MANAGE SHORELINES IN THE THIRD MILLENNIUM	Academic text	Book chapter	England	Y															Coastal	Y					Beach nourishment												Y
206	I	43372562	Walkden (2015)	Simulating the shore and cliffs of North Norfolk	2015	Walkden Mike ; Dickson Mark ; Thomas James ; Hall Jim ; W ;	This chapter describes geomorphic modelling of the main Norfolk study area, the 50 km of the coast between Blakeney Spit and Winterton Ness, specifically the eroding cliffs, shore platforms, beaches, dunes and coast protection structures. The models represent both the natural eroding coastal system and past and future management interventions. Numerical experiments are also used to explore the po…	Broad Scale Coastal Simulation	Academic text	Book chapter	England	Y															Coastal	Y					Beach nourishment												Y
30	I	43370110	Brown (2016)	The effectiveness of beach mega-nourishment, assessed over three management epochs	2016	Brown Jennifer ; M ; Phelps Jack ; J C ; Barkwith Andrew ; Hurst Martin ; D ; Ellis Michael ; A ; Plater Andrew ; J ;	Resilient coastal protection requires adaptive management strategies that build with nature to maintain long-term sustainability. With increasing pressures on shorelines from urbanisation, industrial growth, sea-level rise and changing storm climates soft approaches to coastal management are implemented to support natural habitats and maintain healthy coastal ecosystems. The impact of a beach meg…	Journal of environmental management	Academic text	Journal Article	England	Y															Coastal	Y					Beach nourishment												Y
201	I	43372532	Vikolainen (2017)	Governance context for coastal innovations in England: The case of Sandscaping in North Norfolk	2017	Vikolainen Vera ; Flikweert Jaap ; Bressers Hans ; Lulofs Kris ;	Coastal management in Europe is shifting toward soft coastal protection strategies to deal with flood risk and erosion. In the UK, a sand replenishment in North Norfolk is planned to take place in the coming years, inspired by the Dutch â€˜Sand engineâ€™: a large-scale sand replenishment executed in 2011. Besides being faced with technical challenges, the initiative requires fine-tuning to the lo…	Ocean & coastal management	Academic text	Journal Article	England	Y															Coastal	Y					Beach nourishment												Y
2	I	43369807	Acreman (2003)	Hydrological impacts of floodplain restoration: a case study of the River Cherwell, UK	2003	Acreman Mc Riddington; R Booker D. J;	This paper investigates the impacts on floods of hypothetical changes to river channel geometry by construction or removal of embankments to prevent water spreading onto the floodplain at high flows. A numerical model is applied to the River Cherwell between Oxford and Banbury to simulate changes to flood hydrographs. Embanking the river increases the peak flows downstream by 50-150%. Restoring t…	HYDROLOGY AND EARTH SYSTEM SCIENCES	Academic text	Journal Article	England	Y															Fluvial		Y				Floodplain and floodplain wetland restoration					Y
135	I	43371755	Morris (2008)	The economic dimensions of integrating flood management and agri-environment through washland creation: A case from Somerset, England	2008	Morris J ; Bailey A P; Lawson C S; Leeds-Harrison P B; Alsop D ; Vivash R ;	Abstract: In many river floodplains in the UK, there has been a long history of flood defence, land reclamation and water regime management for farming. In recent years, however, changing European and national policies with respect to farming, environment and flood management are encouraging a re-appraisal of land use in rural areas. In particular, there is scope to develop, through the use of ap…	Journal of Environmental Management	Academic text	Journal Article	England	Y															Fluvial		Y				Floodplain and floodplain wetland restoration					Y
148	I	43372014	Posthumus (2010)	A framework for the assessment of ecosystem goods and services; a case study on lowland floodplains in England	2010	Posthumus H ; Rouquette J R; Morris J ; Gowing D J. G; Hess T M;	The rural space is increasingly valued for the multiple ecosystem services that it can deliver. For example, priorities in many lowland floodplains in England have changed in recent years from a focus on agricultural production towards environmental quality and the management of flood risk, in part linked to climate change. Recent concerns about food security, however, may reinstate the importanc…	Ecological Economics	Academic text	Journal Article	England	Y															Fluvial		Y				Floodplain and floodplain wetland restoration					Y
3	I	43369806	Acreman (2011)	Trade-off in ecosystem services of the Somerset Levels and Moors wetlands	2011	Acreman Mc Harding; R J Lloyd C. McNamara N. P. Mountfo;	It is widely recognized that healthy ecosystems can provide considerable benefits to people, including food, timber, freshwater, protection from floods and much of what we call quality of life. A global review of these ecosystem services carried out as part of the Millennium Ecosystem Assessment (MEA) provided a framework for national and local studies. Using the MEA approach, this paper reviews …	HYDROLOGICAL SCIENCES JOURNAL-JOURNAL DES SCIENCES HYDROLOGIQUES	Academic text	Journal Article	England	Y															Fluvial		Y				Floodplain and floodplain wetland restoration					Y
160	I	43372129	Rouquette (2011)	Synergies and trade-offs in the management of lowland rural floodplains: an ecosystem services approach	2011	Rouquette Jr Posthumus; H Morris J. Hess T. M. Dawson Q;	Priorities for the management of lowland rural floodplains in many parts of Europe have changed from a focus on agricultural production towards multi-functional landscapes that provide a range of environmental, social and economic benefits to society. This paper uses an ecosystem services framework to explore alternative management scenarios with different objectives (production, biodiversity, fl…	HYDROLOGICAL SCIENCES JOURNAL-JOURNAL DES SCIENCES HYDROLOGIQUES	Academic text	Journal Article	England	Y															Fluvial		Y				Floodplain and floodplain wetland restoration					Y
145	I	43371964	Peh (2014)	Benefits and costs of ecological restoration: Rapid assessment of changing ecosystem service values at a U.K. wetland	2014	Peh Kelvin ; S H ; Balmford Andrew ; Field Rob ; H ; Lamb Anthony ; Birch Jennifer ; C ; Bradbury Richard ; B ; Brown Claire ; Butchart Stuart ; H M ; Lester Martin ; Morrison Ross ; Sedgwick Isabel ; Soans Chris ; Stattersfield Alison ; J ; Stroh Peter ; A ; Swetnam Ruth ; D ; Thomas David ; H L ; Walpole Matt ; Warrington Stuart ; Hughes Francine ; M R ;	Restoration of degraded land is recognized by the international community as an important way of enhancing both biodiversity and ecosystem services, but more information is needed about its costs and benefits. In Cambridgeshire, U.K., a long-term initiative to convert drained, intensively farmed arable land to a wetland habitat mosaic is driven by a desire both to prevent biodiversity loss from t…	Ecology & Evolution (20457758)	Academic text	Journal Article	England	Y															Fluvial		Y				Floodplain and floodplain wetland restoration					Y
20	I	43370032	Bokhove (2018)	On using flood-excess volume in flood mitigation, exemplified for the River Aire Boxing Day Flood of 2015	2018	Bokhove Onno ; Kelmanson Mark ; Kent Tom ;	The goals of this paper are threefold, namely to:(i) define the rarely used concept of flood-excess volume (FEV) as the flood volume above a chosen river-level threshold of flooding; (ii) show how to estimate FEV for the Boxing Day Flood of 2015 of the River Aire in the UK; and,(iii) analyse the use of FEV in evaluating a hypothetical flood-alleviation scheme (FASII+) for the River Aire,largely b…		Academic text	Working paper	England	Y															Fluvial		Y				Floodplain and floodplain wetland restoration					Y
92	I	43371036	Gunnell (2019)	Evaluating natural infrastructure for flood management within the watersheds of selected global cities	2019	Gunnell Kelly ; Mulligan Mark ; Francis Robert ; A ; Hole David ; G ;	Cities are dependent on their upstream watersheds for storage and gradual release of water into river systems. These watersheds act as important flood mitigation infrastructure, providing an essential ecosystem service. In this paper we use metrics from the WaterWorld model to examine the flood management-relevant natural infrastructure of the upstream watersheds of selected global cities. These …	Science of The Total Environment	Academic text	Journal Article	England	Y															Fluvial		Y				Floodplain and floodplain wetland restoration Catchment woodlands Soil and land management		Y			Y						Y
95	I	43371068	Hankin (2017)	Mapping the potential for Working with Natural Processes – user guide	2017	Hankin Barry ; Chappell Nick ; Page Trevor ; Kipling Kate ; Whitling Mark ; Burgess-Gamble Lydia ;			Grey Literature	Report	England	Y															Fluvial Pluvial		Y	Y			Floodplain and floodplain wetland restoration Floodplain woodlands Riparian woodlands Run off pathway management Catchment woodlands	Y	Y		Y	Y				Y
124	I	43371598	Mangi (2011)	Valuing the regulatory services provided by marine ecosystems	2011	Mangi Sc Davis; C E Payne L. A. Austen M. C. Simmonds;	It is widely accepted that mankind derives benefits from ecosystem services provided by the marine environment. It is less clear how these benefits can be quantified in order to make objective and responsible environmental management decisions. Providing an economic quantification of these benefits is one approach that can help. While it is relatively simple to derive monetary values for benefits…	ENVIRONMETRICS	Academic text	Journal Article	England	Y															Coastal	Y					Floodplain and floodplain wetland restoration Saltmarsh and mudflats					Y								Y
91	I	43371031	Gunasekara (2018)	Delivering integrated water management benefits: the North West Bicester development, UK	2018	Gunasekara R Pecnik; G Girvan M. de la Rosa T;	This paper discusses the approach, challenges and outcomes of delivering a water-sensitive urban design, incorporating comprehensive sustainable drainage systems (SuDS), for a major eco-town in Oxfordshire, UK. The 406 ha North West Bicester development is the UK's first eco-town, involving 6000 new homes and associated social, commercial and environmental infrastructure. A key challenge was to d…	PROCEEDINGS OF THE INSTITUTION OF CIVIL ENGINEERS-WATER MANAGEMENT	Grey Literature	Other professional publication - proceedings of the institute of civil engineers	England	Y															Fluvial		Y				Floodplain and floodplain wetland restoration the case study is about a sustainable drainage system but it does include natural elements like small wetlands and ponds					Y
184	I	43372359	Thomas (2007)	An assessment of the impact of floodplain woodland on flood flows	2007	Thomas H ; Nisbet T R;	This paper examines the potential role of floodplain woodland in flood alleviation. In theory, the presence of trees and associated woody debris on the floodplain increases the hydraulic roughness, thus slowing down flood flows and enhancing flood storage. One and two-dimensional models were used to simulate a 2.2 km reach of river in south-west England to test this theory for a 1 in 100 year flo…	Water & Environment Journal	Academic text	Journal Article	England	Y															Fluvial		Y				Floodplain woodlands	Y
140	I	43371839	Nisbet (2008)	RESTORING FLOODPLAIN WOODLAND FOR FLOOD ALLEVIATION	2008	Nisbet Tom ; Thomas Huw ;	Final Report for Defra Project SLD2316 - a study designed to evaluate and demonstrate the contribution of floodplain woodland to flood alleviation.		Grey Literature	Report	England	Y															Fluvial		Y				Floodplain woodlands	Y
96	I	43371072	Hankin (2017)	Strategies for Testing the Impact of Natural Flood Risk Management Measures	2017	Hankin Barry ; Metcalfe Peter ; Johnson David ; Chappell Nick ; A ; Page Trevor ; Craigen Iain ; Lamb Rob ; Beven Keith ;	Natural Flood Management (NFM) is an approach that seeks to work with natural processes to enhance the flood regulating capacity of a catchment, whilst delivering a wide range of ecosystem services, from pollution assimilation to habitat creation and carbon storage. This chapter describes a tiered approach to NFM, commencing with strategic modelling to identify a range of NFM opportunities (tree-…	Flood Risk Management	Academic text	Book chapter	England	Y															Fluvial		Y				Floodplain woodlands Riparian woodlands Soil and land management Headwater drainage Run off pathway management	Y			Y				Y	Y		Y
85	I	43370983	Grayson (2010)	Long-term change in storm hydrographs in response to peatland vegetation change	2010	Grayson R Holden; J Rose R;	The runoff from blanket peatland catchments tends to be dominated by flashy stormflows. However, it is not known whether changes in vegetation cover influence the nature of stormflow hydrographs from blanket peatlands. This is important since degraded peatlands are of concern to restoration bodies who seek to understand the wider impacts of restoration investment on ecosystem services. This paper…	JOURNAL OF HYDROLOGY	Academic text	Journal Article	England	Y															Fluvial		Y				Headwater drainage								Y
59	I	43370583	Drake (2013)	Public preferences for production of local and global ecosystem services	2013	Drake B Smart; J C R. Termansen M. Hubacek K;	Many regulating ecosystem services exhibit non-excludability and non-rivalry characteristics akin to public goods. This makes it unlikely that such regulating ecosystem services will attract a price in the marketplace. Policymakers, therefore, find difficulties in determining a correct economic valuation for regulating ecosystem services, with potentially severe consequences for aligning policy f…	REGIONAL ENVIRONMENTAL CHANGE	Academic text	Journal Article	England	Y															Fluvial		Y				Headwater drainage								Y
169	I	43372234	Sear (2010)	Logjam controls on channel:floodplain interactions in wooded catchments and their role in the formation of multi-channel patterns	2010	Sear Da Millington; C E Kitts D. R. Jeffries R;	The role of wood in the formation and maintenance of complex dynamic floodplain surfaces is important and to date has received relatively limited attention compared to in-channel habitat processes. This paper explores the role of logjams as important agents of channel:floodplain interaction. We draw on a specific case study as well as examples from the literature to show that although the process…	GEOMORPHOLOGY	Academic text	Journal Article	England	Y															Fluvial		Y				Leaky Barriers						Y
33	I	43370172	Cabaneros (2018)	JBA Trust Challenge: A Risk-based Analysis of Small Scale, Distributed,“Nature-based” Flood Risk Management Measures Deployed on River Networks	2018	Cabaneros Sheen ; Danieli Federico ; Formetta Giuseppe ; Gonzalez Raquel ; Grinfeld Michael ; Hankin Barry ; Hewitt Ian ; Johnstone Teague ; Kamilova Alissa ; Kovacs Attila ;	We develop a network-based model of a catchment basin that incorporates the possibility of small-scale runo attenuation features (`leaky dams') on each of the edges of the network. The model is forced by a prescribed runo to each node and predicts the time series of discharge throughout the network. It can be used to analyse the bene t and risk associated with adding dams at speci c network locat…		Grey Literature	Report	England	Y															Fluvial		Y				Leaky Barriers						Y
36	I	43371846	Case study 17. Blackbrook... (Norbury)	Case study 17. Blackbrook Slow the Flow, St Helens	2018	Norbury Mike ; Rogers Rick ; Brown David ;	Blackbrook in St Helens, Merseyside, experiences repeat flooding from a combination of main river and surface water sources. There are 18 properties at flood risk, 3 of which are businesses; a major truck A-road is also at risk. The current flood risk is high. Blackbrook has a 5% chance of flooding in any given year and sits in a low-lying bowl at the confluence of 5 rapid response catchments who…		Grey Literature	Report	England	Y															Fluvial		Y				Leaky Barriers						Y
171	I	43372256	Short (2019)	Capturing the multiple benefits associated with nature‐based solutions: Lessons from a natural flood management project in the C otswolds, UK	2019	Short Chris ; Clarke Lucy ; Carnelli Fabio ; Uttley Chris ; Smith Brian ;		Land Degradation & Development	Academic text	Journal Article	England	Y															Fluvial		Y				Leaky Barriers Catchment woodlands Run off pathway management		Y				Y			Y
57	I	43370541	Dixon (2013)	Investigating the effects of large wood and forest management on flood risk and flood hydrology	2013	Dixon Simon ;	The changes to catchment scale flood risk following river restoration works, including the addition of large wood logjams to the channel, are poorly quantified in the literature. Key concerns following river restoration for river managers and other stakeholders are changes to flood hydrology at the reach and catchment scale and changes in the mobility of large wood pieces. The effects of accumula…		Academic text	PhD thesis	England	Y															Fluvial		Y				Leaky Barriers Floodplain woodlands Riparian woodlands River restoration	Y			Y		Y	Y
116	I	43371459	Lavers (2018)	Opportunity mapping of natural flood management measures: a case study from the headwaters of the Warwickshire-Avon	2018	Lavers T Charlesworth; S ;	The use of natural flood management (NFM) measures to address severe flooding received considerable public attention during December 2015-January 2016 storms. Within the Warwickshire-Avon Catchment, UK, high arable and improved grassland land cover with small, isolated communities at risk, lead to the exploration of novel techniques that use farmland high up in flood-prone catchments to hold wate…	ENVIRONMENTAL SCIENCE AND POLLUTION RESEARCH	Academic text	Journal Article	England	Y															Fluvial		Y				Leaky Barriers Offline storage area Headwater drainage Run off pathway management						Y		Y	Y	Y
214	I	43372693	Yorkshire (2017)	Natural Flood Management Measures: A Practical Guide for Farmers	2017	Yorkshire Dales National Park; Authority ; Yorkshire Dales Rivers; Trust ; North Yorkshire County; Council ;	This guide has been requested by the farmers and land managers of the Yorkshire Dales National Park to provide simple, clear advice on the provision of natural flood management measures. This guide has been developed to provide the advice and key information needed to aid decision-making, should a farmer wish to install flood management features on his/her farm. Note that a template was provided …		Grey Literature	Report	England	Y															Fluvial		Y				Leaky Barriers Offline storage area Riparian woodlands Soil and land management Run off pathway management River restoration Floodplain and floodplain wetland restoration Floodplain woodlands	Y			Y	Y	Y	Y		Y	Y	Y
115	I	43371457	Lavers (2018)	Opportunity Mapping of Natural Flood Resilience Measures	2018	Lavers Tom ; Charlesworth Susanne ; Warwick Frank ; Lashford Craig ;	The use of natural flood management (NFM) measures to address severe flooding received considerable public attention during December 2015-January 2016 storms. Within the Warwickshire-Avon Catchment, UK, high arable and improved grassland land cover with small, isolated communities at risk, lead to the exploration of novel techniques that use farmland high up in flood-prone catchments to hold wate…	Environ Sci Pollut Res Int	Academic text	Journal Article	England	Y															Fluvial		Y				Leaky Barriers Offline storage area Soil and land management Headwater drainage						Y		Y		Y	Y
183	I	43372352	The (2015)	From source to sea. Natural Flood Management: The Holnicote Experience	2015	The National ; Trust ;	Funded by Defra. The targeted implementation of a range of natural flood management (NFM) measures across the Holnicote catchments has been shown to reduce downstream flood risk and generate a wide range of other benefits. 4 A sophisticated rainfall and flow monitoring network was deployed across the two study catchments. This monitoring network is currently being upgraded and expanded to serve t…		Academic text	Report	England	Y															Fluvial		Y				Leaky Barriers Offline storage area Soil and land management Run off pathway management						Y			Y	Y	Y
187	I	43372399	Townend (2002)	Estuarine flooding and managed retreat	2002	Townend I Pethick; J ;	The concentration of industrial, residential and agricultural activity on the lowlands surrounding our estuaries has led to an increasing problem of flood risk in these areas. However, flood hazards have been, in large part, the result of past human interference in the estuary system and as such may be reduced by more enlightened management. This paper examines the problems of flood risk and disc…	PHILOSOPHICAL TRANSACTIONS OF THE ROYAL SOCIETY A-MATHEMATICAL PHYSICAL AND ENGINEERING SCIENCES	Academic text	Journal Article	England	Y															Coastal	Y					Managed realignment															Y
137	I	43371775	Myatt (2003)	Public perceptions and attitudes towards a current managed realignment scheme: Brancaster West Marsh, North Norfolk, U.K	2003	Myatt Lb Scrimshaw; M D Lester J. N;	With the potential threat of global climate change leading to sea-level rise, policy makers and engineers are looking towards managed realignment as a genuine attempt to provide a more sustainable coastal defence strategy. Public perceptions and attitudes towards this approach have generally indicated that it is not a favoured defence option as local residents often view managed realignment as 'g…	JOURNAL OF COASTAL RESEARCH	Academic text	Journal Article	England	Y															Coastal	Y					Managed realignment															Y
149	I	43371774	Public Perceptions and... (Myatt)	Public Perceptions and Attitudes towards a Current Managed Realignment Scheme: Brancaster West Marsh, North Norfolk, U.K	2003	Myatt L B; Scrimshaw M D; Lester J N;	With the potential threat of global climate change leading to sea-level rise, policy makers and engineers are looking towards managed realignment as a genuine attempt to provide a more sustainable coastal defence strategy. Public perceptions and attitudes towards this approach have generally indicated that it is not a favoured defence option as local residents often view managed realignment as â€…	Journal of Coastal Research	Academic text	Journal Article	England	Y															Coastal	Y					Managed realignment															Y
210	I	43372650	Winn (2003)	Planning for the rising tides: the Humber Estuary Shoreline Management Plan	2003	Winn P J. S; Young R M; Edwards A M. C;	The Humber Estuary Shoreline Management Plan provides the framework for investment in defences to reduce the risk of flooding to people, property and the environment. A key issue is the rise in sea level, which is reducing the standard of protection provided and is increasing erosion. The plan is developed from detailed geomorphological and ecological studies, and extensive consultation with inte…	Science of the Total Environment	Academic text	Journal Article	England	Y															Coastal	Y					Managed realignment															Y
146	I	43372006	Pontee (2007)	Realignment in low-lying coastal areas: UK experiences	2007	Pontee N I;	The present paper reviews the context of realignment in the UK from both a coastal process and policy context, and explains the approaches that can be adopted to implement realignment. A number of case studies are then presented covering both estuarine managed realignment schemes involving the removal of flood embankments; and natural barriers beaches where realignment is likely. The paper demons…	PROCEEDINGS OF THE INSTITUTION OF CIVIL ENGINEERS-MARITIME ENGINEERING	Academic text	Journal Article	England	Y															Coastal	Y					Managed realignment															Y
75	I	43370835	French (2008)	Hydrodynamic Modelling of Estuarine Flood Defence Realigmnent as an Adaptive Management Response to Sea-Level Rise	2008	French J R;	A numerical hydrodynamic model is used to investigate the sensitivity of a morphologically complex and heavily "engineered" mesotidal estuary to idealized sea-level rise scenarios and to evaluate the appropriateness of managed realignment as an adaptive response to sea-level rise. The hydrodynamic regime of the Blyth estuary (Suffolk, eastern England) is governed by a distinctive morphology that …	Journal of Coastal Research	Academic text	Journal Article	England	Y															Coastal	Y					Managed realignment															Y
76	I	43370836	French (2008)	Hydrodynamic modelling of estuarine flood defence realignment as an adaptive management response to sea-level rise	2008	French J R;	A numerical hydrodynamic model is used to investigate the sensitivity of a morphologically complex and heavily "engineered" mesotidal estuary to idealized sea-level rise scenarios and to evaluate the appropriateness of managed realignment as an adaptive response to sea-level rise. The hydrodynamic regime of the Blyth estuary (Suffolk, eastern England) is governed by a distinctive morphology that …	JOURNAL OF COASTAL RESEARCH	Academic text	Journal Article	England	Y															Coastal	Y					Managed realignment															Y
132	I	43371713	Milligan (2009)	Nature conservation for future sustainable shorelines: lessons from seeking to involve the public	2009	Milligan Jessica ; O’Riordan Tim ; Nicholson-Cole Sophie ; A ; Watkinson Andrew ; R ;	The soft coastline of eastern England is dynamic, with much of it subject to the risk of erosion or flooding. A number of internationally important coastal nature conservation sites are under threat. This paper explores the character and reasoning behind changing coastal management policies and governance practices in England. It reveals how Natural England is tackling these changes, notably with…	Land Use Policy	Academic text	Journal Article	England	Y															Coastal	Y					Managed realignment															Y
29	I	43370107	Brown (2010)	Multi-Functional Assessment of Coastal Landscapes with Climate Change	2010	Brown I ;	A strategic-level evaluation tool for comparing coastal management policies against different future scenarios of climate change is described. The effect of sea-level rise on tidal and flood limits is mapped using a high-resolution digital elevation model (DEM) and an adapted hydrological routine. Implications for the coastal landscape are then determined using empirical thresholds encapsulated i…	COASTAL AND MARINE GEOSPATIAL TECHNOLOGIES	Academic text	Book chapter	England	Y															Coastal	Y					Managed realignment															Y
212	I	43372668	Wright (2011)	Wallasea Island Wild Coast Project	2011	Wright A ; Scott C ;	On the 23rd April 2009, planning consent was obtained for the Royal Society for the Protection of Birdsâ€™ (RSPBâ€™s) Wallasea Island Wild Coast Project. This project represents one of the largest coastal wetland schemes of its type in Europe and the application area covers 677ha of Wallasea Island which lies at the confluence of the Crouch and Roach Estuaries in Essex (Figure 1). The design for …	Littoral 2010–Adapting to Global Change at the Coast: Leadership, Innovation, and Investment	Grey Literature	Report	England	Y															Coastal	Y					Managed realignment															Y
65	I	43370672	Esteves (2013)	Is managed realignment a sustainable long-term coastal management approach?	2013	Esteves L S;	Concerns about sea-level rise and nature conservation led to a shift from hard engineering to more sustainable management approaches. Managed realignment (MR) is increasingly popular in Europe, especially in England where projects often have multiple aims, including: intertidal habitats creation, improved flood risk management and more affordable coastal defences. This article discusses whether M…	JOURNAL OF COASTAL RESEARCH	Academic text	Journal Article	England	Y															Coastal	Y					Managed realignment															Y
60	I	43370600	Dyke (2014)	The National Trust Approach to Coastal Change and Adaptive Management	2014	Dyke Phil ; Flux Tony ;	The National Trust is a UK-based non-government charity that aims to protect open spaces and historic places. The Trustâ€™s properties are held in perpetuity for the enjoyment of the public and at present they include 1,187 km of coastlines (almost 10 % of the shoreline) in England, Wales and Northern Ireland. The scale of the Trustâ€™s coastal ownership presents serious management challenges ass…	Managed Realignment: A Viable Long-Term Coastal Management Strategy?	Academic text	Book chapter	England	Y															Coastal	Y					Managed realignment															Y
66	I	43370673	Esteves (2014)	Managed realignment in practice in the UK: results from two independent surveys	2014	Esteves Ls Thomas; K ;	Despite the diversity of managed realignment approaches adopted in different countries, there are certain elements of commonality that provide relevant lessons that can be applicable to facilitate and improve the implementation of managed realignment in general. Public perception and stakeholdersâ€™ engagement are often cited as a factor limiting the wider implementation of managed realignment. C…	JOURNAL OF COASTAL RESEARCH	Academic text	Journal Article	England	Y															Coastal	Y					Managed realignment															Y
114	I	43371442	Landers (2014)	U.K. Coastal Defense Scheme Creates Intertidal Habitat to Prevent Flooding	2014	Landers J A. Y;	The article focuses on the British Coastal Defense Scheme that creates intertidal habitat in order to prevent flooding in Great Britain as of February 2014. Topics discussed include the presence of mudflats, salt marshes and ponds in the habitat, the views of Andrew Gilham of the British Environment Agency and the design of the Medmerry managed realignment project by Jacobs Engineering Group Inc.…	Civil Engineering (08857024)	Grey Literature	Other Civil Engineering news article	England	Y															Coastal	Y					Managed realignment															Y
147	I	43372007	Pontee (2015)	Impact of managed realignment design on estuarine water levels	2015	Pontee N I;	Large realignment sites near the mouth of an estuary have the potential to raise water levels throughout the estuary. This increase is produced by the newly created intertidal area drawing additional water into the estuary on the flood tide. Although some of this additional water enters the realignment site, a proportion also bypasses the realignment site and continues upstream, thus increasing w…	PROCEEDINGS OF THE INSTITUTION OF CIVIL ENGINEERS-MARITIME ENGINEERING	Academic text	Journal Article	England	Y															Coastal	Y					Managed realignment															Y
141	I	43371911	O'Riordan (2006)	A multi-criteria, ecosystem-service value method used to assess catchment suitability for potential wetland reconstruction in Denmark	2017	Odgaard Mv Turner; K G Bocher P. K. Svenning J. C. Dalgaa;	Wetlands provide a range of ecosystem services such as drought resistance, flood resistance, nutrient deposition, biodiversity, etc. This study presents a new multi-criteria, ecosystems service value-driven method to drive the optimal placement of restored wetlands in terms of maximizing selected ecosystem services which a wetland can provide or affect. We aim to answer two questions: 1) which of…	ECOLOGICAL INDICATORS	Grey Literature	Report	England	Y															Coastal	Y					Managed realignment															Y
43	I	43370372	Creed (2018)	Moving towards sustainable coasts: A critical evaluation of a stakeholder engagement group in successfully delivering the mechanism of adaptive management	2018	Creed Rebecca ; Baily Brian ; Potts Jonathan ; Bray Malcolm ; Austin R ;	It is widely recognised that there is a need for engagement between stakeholders to establish locally accepted strategies for sustainable coastal management solutions around the world. Adaptive management approaches have emerged as one of the preferred mechanisms in coastal zone management. Central to the application of adaptive management is the effective engagement of stakeholders to encourage …	Marine Policy	Academic text	Journal Article	England	Y															Coastal	Y					Managed realignment															Y
62	I	43370615	Edwards (2006)	The Humber Estuary, Eastern England: Strategic planning of flood defences and habitats	2006	Edwards Amc Winn; P S J;	The Humber Estuary Shoreline Management Plan provides a long-term strategy for investment in sustainable defences to reduce the risk to people and property from flooding in part of Eastern England. In addition to the estuary's economic importance with its ports, industry and the third of a million people living oil its floodplain, the Humber is of outstanding value for wildlife and its historic e…	MARINE POLLUTION BULLETIN	Academic text	Journal Article	England	Y															Coastal	Y					Managed realignment Saltmarsh and mudflats													Y		Y
63	I	43370655	Environment (2009)	Achieving more: operational flood storage areas and biodiversity. Final report	2009	Environment Agency ;	This project is one of a number commissioned by the Environment Agency as a response to the Pitt Review (2007) Recommendation 27, to work with partners to establish a programme to achieve greater working with natural processes to manage flood risk. This study will inform how Flood Storage Areas (FSAs) may contribute to national biodiversity and designations targets such as the UK Biodiversity Act…		Grey Literature	Report	England	Y															Fluvial		Y				Offline storage area										Y
131	I	43371698	Metcalfe (2018)	A new method, with application, for analysis of the impacts on flood risk of widely distributed enhanced hillslope storage	2018	Metcalfe P Beven; K Hankin B. Lamb R;	Enhanced hillslope storage is utilised in "natural" flood management in order to retain overland storm run-off and to reduce connectivity between fast surface flow pathways and the channel. Examples include excavated ponds, deepened or bunded accumulation areas, and gullies and ephemeral channels blocked with wooden barriers or debris dams. The performance of large, distributed networks of such m…	HYDROLOGY AND EARTH SYSTEM SCIENCES	Academic text	Journal Article	England	Y															Fluvial		Y				Offline storage area Headwater drainage Soil and land management								Y		Y	Y
70	I	43370724	Ewen (2015)	Multiscale experimentation, monitoring and analysis of long-term land use changes and flood risk	2015	Ewen John ; Geris Josie ; O'Connell Enda ; O'Donnell Greg ; Mayes Will ;	This is the final report for Environment Agency project SC060092 â€˜Multiscale experimentation, monitoring and analysis of long-term land use changes and flood riskâ€™. The PhD studentship (Josie Geris) funded under the project runs until January 2011. A detailed review in Defra/Environment Agency Project FD2114 on the impact that changes in rural land use/management have on downstream flooding c…		Grey Literature	Report	England	Y															Fluvial		Y				Riparian woodlands Cross-slope woodlands Soil and land management Headwater drainage			Y	Y				Y			Y
188	I	43372404	Tunstall (2000)	River restoration: public attitudes and expectations	2000	Tunstall S M; Penning-Rowsell E C; Tapsell S M;	An assessment of public attitudes to restoration works on 3 rivers using questionnaires and in-depth interviews with local residents and restoration-scheme managers is presented. The results show that the restored rivers are well used and highly valued by the local public. At each of the 3 sites, the residents were in favor of the restoration work and at 2 sites they viewed them as â€œvalue for m…	Journal of the Chartered Institution of Water & Environmental Management	Academic text	Journal Article	England	Y															Fluvial		Y				River restoration							Y
61	I	43370611	Eden (2006)	Ecological versus social restoration? How urban river restoration challenges but also fails to challenge the science - policy nexus in the United Kingdom	2006	Eden Sally ; Sylvia Tunstall ;	Ecological restoration is an expanding area of science and practice for environmental management, but in urban environments in particular its challenge to traditional approaches can be limited because it is seen primarily as a scientific or practical endeavour rather than a social one. In general, the restoration literature, especially on the scientific and practitioner side, suffers from the â€˜…	Environment & Planning C: Government & Policy	Academic text	Journal Article	England	Y															Fluvial		Y				River restoration							Y
121	I	43371585	Mainstone (2010)	Embedding a strategic approach to river restoration in operational management processes - experiences in England	2010	Mainstone Cp Holmes; N T H;	1. The restoration of riverine habitats that have been physically modified by man has gained momentum over the past two decades, driven by a number of objectives. Formalizing the planning and implementation of such activity, however, so that it demonstrably meets national and local environmental objectives without compromising essential societal needs such as flood risk management, has proved pro…	AQUATIC CONSERVATION-MARINE AND FRESHWATER ECOSYSTEMS	Academic text	Journal Article	England	Y															Fluvial		Y				River restoration							Y
17	I	43369986	Bettess (2011)	Key Recommendations for sediment management – A Synthesis of River Sediments & Habitats (Phase 2)	2011	Bettess Roger ; Fisher Karen ; Hardwick Matthew ; Holmes Nigel ; Mant Jenny ; Sayers Paul ; Sear David ; Thorne Colin ;	The research aims to improve our understanding of the interactions between sediments, habitats and management of the watercourse in the context of delivering flood risk management (FRM) that is both cost effective and provides significant environmental benefits. The process of sediment erosion, transport and deposition is important in forming habitat diversity in rivers and thereby influencing bi…		Grey Literature	Report	England	Y															Fluvial		Y				River restoration							Y
151	I	43369771	Regional flood management... (2014)	Regional flood management by combining soft and hard engineering solutions, the Norfolk Broadlands — Climate-ADAPT	2014		Situated in East Anglia, Norfolk Broads (Broadland) is one of the finest areas of wetland in Britain. It includes both open water, the Broads themselves (a network of mostly navigable rivers and lakes), and the low-lying marshland surrounding the tidal reaches of the River Yare, the Waveney, the Bure and their tributaries. These rivers reach the sea at Great Yarmouth. The Broadland Flood Alleviat…	Climate-ADAPT	Grey Literature	Other	England	Y															Fluvial		Y				River restoration							Y
35	I	43370212	Carver (2016)	Flood management and nature–can rewilding help	2016	Carver Steve ;	Can fewer sheep, more trees, restoring rivers to their floodplains and reintroducing beavers help reduce flood risk? This article looks at the baggage in policy making when planning for flood-resilience and considering the rewilding options.	Ecos	Academic text	Journal Article	England	Y															Fluvial		Y				River restoration							Y
122	I	43371584	Mainstone (2016)	The physical restoration of English rivers with special designations for wildlife: from concepts to strategic planning and implementation	2016	Mainstone Chris ; P ; Wheeldon Jenny ;	This paper describes the establishment of a strategic programme of physical restoration on a series of English rivers with special protection status. Over a period of 10 years, decision-making processes have been developed to encourage long-term and ambitious thinking in tackling the damaging modifications that have affected these rivers. The programme is based on natural ecosystem function gener…	Freshwater Reviews	Academic text	Journal Article	England	Y															Fluvial		Y				River restoration							Y
161	I	43372128	Rouquette (2013)	Ecosystem services and flood and coastal erosion risk management	2013	Rouquette Jim ;	This document sets out to investigate the potential for integrating ecosystem services and the Ecosystem Approach into Flood and Coastal Erosion Risk Management (FCERM) activities at the Environment Agency. In particular, it demonstrates the practicalities and challenges of incorporating ecosystem services assessments into FCERM maintenance activities. It examines the policy drivers for deliverin…	Natural Environment Research Council and Environment Agency, University of Sheffield, United Kingdom	Grey Literature	Report	England	Y															Fluvial Focusing on three case studies within the report		Y				River restoration Floodplain and floodplain wetland restoration					Y		Y
130	I	43371697	Metcalfe (2017)	A modelling framework for evaluation of the hydrological impacts of nature-based approaches to flood risk management, with application to in-channel interventions across a 29-km(2) scale catchment in the United Kingdom	2017	Metcalfe P Beven; K Hankin B. Lamb R;	Nature-based approaches to flood risk management are increasing in popularity. Evidence for the effectiveness at the catchment scale of such spatially distributed upstream measures is inconclusive. However, it also remains an open question whether, under certain conditions, the individual impacts of a collection of flood mitigation interventions could combine to produce a detrimental effect on ru…	HYDROLOGICAL PROCESSES	Academic text	Journal Article	England	Y															Fluvial		Y				River restoration Floodplain and floodplain wetland restoration Offline storage area Soil and land management Run off pathway management					Y		Y		Y	Y	Y
82	I	43370926	Glaves (2009)	Wetland management and recreation: practical experiences and recommendations for future management	2009	Glaves Peter ; Holly Rohan ;	The value of the British wetlands has been well recognised and a great deal of time and effort has been put into positive wetland management and restoration; yet as noted by Sutherland (2004) such conservation management is often based on anecdote and myth. In-depth interviews and site visits were undertaken with 18 wetland managers, the interviews covered four broad themes, the type of restorati…	Journal of Practical Ecology and Conservation	Academic text	Journal Article practitioner open access version of Article - may differ from final paper version	England	Y															Not stated					Y	River restoration Floodplain and floodplain wetland restoration Saltmarsh and mudflats					Y		Y						Y
64	I	43370658	Environment (2019)	Natural Flood Management Programme: Interim Lessons Learnt	2019	Environment Agency ;	We have identified 40 projects in the Environment Agency's Flood and Coastal Erosion Risk Management current investment programme that include NFM measures as part of their solution. We want to learn more about NFM, to have more confidence in it, and be able to use it as one of the tools to reduce flood risk. The NFM programme will enable this. The 25 Year Environment Plan states that we will lea…		Grey Literature	Report	England	Y															Coastal Fluvial	Y	Y				River restoration Leaky Barriers Floodplain and floodplain wetland restoration Saltmarsh and mudflats Catchment woodlands Floodplain woodlands Riparian woodlands Cross-slope woodlands Sand dunes Headwater drainage	Y	Y	Y	Y	Y	Y	Y	Y					Y	Y
58	I	43370576	Downs (1998)	Design principles and suitability testing for rehabilitation in a flood defence channel: the River Idle, Nottinghamshire, UK	1998	Downs P W; Thorne C R;	1. The River Idle is a low gradient river flowing through north Nottinghamshire. The river was comprehensively channelized (early 1980s) for flood defence and land drainage. The scheme has produced a trapezoidal channel with a lack of ecological diversity, a poor fishery and low aesthetic value. A rehabilitation design was required to tackle these deficiencies through improvements which did not c…	Aquatic Conservation	Academic text	Journal Article	England	Y															Fluvial		Y				River restoration Riparian woodlands				Y			Y
106	I	43371204	Huq (2015)	How is the Role of Ecosystem Services Considered in Local Level Flood Management Policies: Case Study in Cumbria, England	2015	Huq Nazmul ; Stubbings Alexander ;	The purpose of the paper is to investigate how local level flood policies consider Natural Flood Management (NFM) as a risk reduction mechanism in England. Methods used include a review of European and English national legislative and other flood management policy instruments as well as a case study of Cumbria County's local flood management policies. The legislative and other policy instruments …	Journal of Environmental Assessment Policy & Management	Academic text	Journal Article	England	Y															Fluvial		Y				River restoration Riparian woodlands Soil and land management Floodplain woodlands Cross-slope woodlands Headwater drainage	Y		Y	Y			Y	Y			Y
156	I	43372096	Roca (2017)	Green approaches in river engineering-supporting implementation of Green Infrastructure	2017	Roca M ; Escarameia M ; Gimeno O ; de Vilder ; Simm J D; Horton B ; Thorne C ;	Working together with natural systems, which are powered by a diversity of life within them, provides a range of benefits to society, ranging from carbon storage, clean water and air to reduction of climate change impacts and protection against floods and other environmental hazards. This realisation has led to the concept of Green Infrastructure (GI): a network of natural and semi-natural featur…		Grey Literature	Report	England	Y															Fluvial		Y				River restoration Several case studies address river restoration schemes							Y
172	I	43371696	Simplified representation... (Metcalfe)	Simplified representation of run-off attenuation features within the analysis of the hydrological performance of a very distributed, soft-engineered flood management scheme	2007	Metcalfe Peter ; Beven Keith ; Hankin Barry ; Lamb Rob ;	Hillslope Runoff Attenuation Features (RAFs) are soft-engineered overland flow interception structures utilised in natural flood management, designed to reduce connectivity between fast overland flow pathways and the channel. The performance of distributed networks of these features is poorly understood. Extensive schemes can potentially retain large quantities of runoff storage but there are sug…		Academic text	Journal Article	England	Y															Fluvial		Y				Run off pathway management									Y
133	I	43371733	Moller (2001)	The sea-defence value of salt marshes: Field evidence from north Norfolk	2001	Moller I Spencer; T French J. R. Leggett D. J. Dixon;	Approaches to coastal management have focused increasingly on 'soft' engineering methods such as beach/foreshore recharge or the managed realignment of coastal defences. In this context, the creation/ maintenance of salt marshes is often seen as being of ecological and flood-defence importance. However, until recently, no field data of wave attenuation over Northern European salt marshes had been…	JOURNAL OF THE CHARTERED INSTITUTION OF WATER AND ENVIRONMENTAL MANAGEMENT	Academic text	Journal Article	England	Y															Coastal	Y					Saltmarsh and mudflats													Y
34	I	43370179	Cali (2009)	Managing coastal change: Walberswick to Dunwich	2009	Cali M ; Parsons A ; Pontee N ; Batty L ; Duggan S ; Miller P ;	The Government has acknowledged that, where flood management measures are essential to maintain designated sites of European importance (European sites) in a favourable condition, it is legally obliged, through the Conservation (Natural Habitats &c.) Regulations 1994 for England and Wales, to provide these measures. This paper focuses on the appraisal of options for managing the coastal change th…	Flood Risk Management: Research and Practice (Samuels P, Huntington S, Allsop W and Harrop J (eds)). Taylor and Francis, London, UK (CD-ROM)	Academic text	Conference Proceedings	England	Y															Coastal	Y					Saltmarsh and mudflats													Y
139	I	43371815	Ni (2014)	Intertidal flat development in response to controlled embankment retreat: Freiston Shore, The Wash, UK	2014	Ni Wf Wang; Y P Symonds A. M. Collins M. B;	A soft engineering method of removing existed flood defences to restore salt marsh has been widely used to protect the coastal region in European countries. This study investigates the response of the intertidal zone at Freiston Shore to a controlled embankment retreat (CER) completed in August 2002, and interprets changes in sediment dynamics and bed level across the intertidal zone based on an …	MARINE GEOLOGY	Academic text	Journal Article	England	Y															Coastal	Y					Saltmarsh and mudflats													Y
190	I	43372410	Turner (2006)	Coastal management in the 21st century: Coping strategies for vulnerability reduction	2006	Turner R Kerry; Burgess D ; Hadley D ; Coombes E ; Jackson N ;	European coasts are coming under increasing threat as a result of climate change from erosion and flooding, with 20% of the coastline seriously impacted and 15 km2 of land lost each year (Doody et al. 2004). While coastal defences such as sea walls have been constructed since Roman times to protect human settlements from the sea, it is now increasingly recognised that these defences are unsustain…		Academic text	Working paper	England	Y															Coastal	Y					Saltmarsh and mudflats Managed realignment													Y		Y
144	I	43371954	Parrott (2008)	Opportunities of, and constraints to, the use of intertidal agri-environment schemes for sustainable coastal defence: A case study of the Blackwater Estuary, southeast England	2008	Parrott Amy ; Burningham Helene ;	Abstract: The factors affecting the uptake of intertidal creation options of UK government agri-environment schemes were examined through interviews with coastal landowners and local organisational representatives in the Blackwater Estuary, Essex. Responses were analysed to examine the perceptions of previous and new schemes, and the extenuating factors hindering uptake. Participation decisions i…	Ocean & Coastal Management	Academic text	Journal Article	England	Y															Coastal	Y					Saltmarsh and mudflats Managed realignment													Y		Y
119	I	43371553	Luisetti (2011)	Coastal and marine ecosystem services valuation for policy and management: Managed realignment case studies in England	2011	Luisetti Tiziana ; Turner R Kerry; Bateman Ian ; J ; Morse-Jones Sian ; Adams Christopher ; Fonseca Leila ;	The recognition of the economic value of nature and the services it provides to humanity has become increasingly essential in the context of coastal zone management. In this paper we review the progress to date on both the necessary conceptual framework and empirical valuation studies required to bolster decision support systems (DSS) targeted at integrated coastal zone management goals. We highl…	Ocean & Coastal Management	Academic text	Journal Article	England	Y															Coastal Fluvial	Y	Y				Saltmarsh and mudflats Managed realignment													Y		Y
112	I	43371407	Krolik-Root (2015)	Effective LiDAR-based modelling and visualisation of managed retreat scenarios for coastal planning: An example from the southern UK	2015	Krolik-Root C Stansbury; D L Burnside N. G;	This study presents a visualisation of proposed managed retreat options for a scientifically important estuarine area within the South Downs National Park, United Kingdom. A range of GIS and remote sensing techniques are used to facilitate the manipulation of LiDAR data for landscape visualisation. Landscape and flood modelling methods are incorporated and developed. The extent of inundation and …	OCEAN & COASTAL MANAGEMENT	Academic text	Journal Article	England	Y															Coastal	Y					Saltmarsh and mudflats Managed realignment													Y		Y
120	I	43371567	MacDonald (2017)	Benefits of coastal managed realignment for society: Evidence from ecosystem service assessments in two UK regions	2017	MacDonald Michael ; A ; de Ruyck ; Chris ; Field Rob ; H ; Bedford Alan ; Bradbury Richard ; B ;	Coastal managed realignment has the potential to deliver both nature conservation and other benefits to people, but these are rarely quantified. We used an ecosystem services assessment toolkit, TESSA, at two locations in the UK; Hesketh Outmarsh West (northwest England), where realignment has already been carried out, and the Inner Firth of Forth (central Scotland), where realignment is proposed…	Estuarine, Coastal and Shelf Science	Academic text	Journal Article	England	Y															Coastal	Y					Saltmarsh and mudflats Managed realignment													Y		Y
125	I	43371625	Masselink (2017)	Evaluation of salt marsh restoration by means of self-regulating tidal gate - Avon estuary, South Devon, UK	2017	Masselink G Hanley; M E Halwyn A. C. Blake W. Kingston;	Salt marshes provide important regulating ecosystem services, including natural flood defence and carbon sequestration, which adds value to restoration and biodiversity offsetting schemes. This study evaluates the success of salt marsh restoration using a Regulated Tidal Exchange (RTE) system in SW England, i.e., a self-regulating tidal gate (SRT), in controlling the partial saline inundation of …	ECOLOGICAL ENGINEERING	Academic text	Journal Article	England	Y															Coastal	Y					Saltmarsh and mudflats Managed realignment													Y		Y
105	I	43371185	Hudson (2018)	Delivering sustainable coasts: Monitoring the long-term stability of a breached barrier beach, Porlock Bay, Somerset, United Kingdom	2018	Hudson Catherine ; Baily Brian ;	In many parts of the world, coastal managers have been compelled to make tough decisions about resource allocation, coastal protection and habitat restoration. The creation of habitats through managed realignment initiatives are essential tools for coastal zone managers. Porlock beach is an early example of managed realignment following the decision in the early 1990s to allow natural breaching w…	Ocean & coastal management	Academic text	Journal Article	England	Y															Coastal	Y					Saltmarsh and mudflats Managed realignment													Y		Y
164	I	43372158	Sabbion (2016)	River Thames, England–Opportunities and Policies	2016	Sabbion Paola ;	The Thames Gateway Parklands Programme, devised in 2010, sets the strategic context to regenerate and connect natural, urban and rural open sustainable spaces in the lower Thames. It seeks to reinforce community links and local identity. It targets the improvement of the quality of life and environment enhancement. North Kent and South Essex planning authorities have jointly integrated Green Grid…	Urban Sustainability and River Restoration: Green and Blue Infrastructure	Academic text	Book chapter	England	Y															Fluvial		Y				Saltmarsh and mudflats Mentions removing walls to allow inundation of Gateway marshes to prevent flooding. No further detail provided.													Y
174	I	43372272	Skelcher (2008)	Fylde sand dunes management action plan	2008	Skelcher Graeme ;		A report produced on behalf of the Fylde Sand Dune Project Steering Group. On line	Grey Literature	Report	England	Y															Coastal	Y					Saltmarsh and mudflats Sand dunes													Y	Y
53	I	43370485	Deasy (2014)	Measurement of flood peak effects as a result of soil and land management, with focus on experimental issues and scale	2014	Deasy C Titman; A Quinton J. N;	As a result of several serious flood events which have occurred since 2000, flooding across Europe is now receiving considerable public and media attention. The impact of land use on hydrology and flood response is significantly under-researched, and the links between land use change and flooding are still unclear. This study considers runoff data available from studies of arable in-field land us…	JOURNAL OF ENVIRONMENTAL MANAGEMENT	Academic text	Journal Article	England	Y															Fluvial		Y				Soil and land management											Y
177	I	43372283	Soils and Natural Flood... (Smith)	Soils and Natural Flood Management. Devon and Cornwall	2017	Smith Richard ;	The purpose of this manual is to improve understanding about the natural potential of soils in Devon and Cornwall to accept rainfall, and how soils can be managed to reduce the risk of runoff. It aims to address confusion about the difference between natural and unnatural runoff. Surface water runoff should be rare on many freely draining soil types in Devon and Cornwall, because they should seld…		Grey Literature	Report	England	Y															Fluvial Pluvial		Y	Y			Soil and land management											Y
78	I	43370870	Gao (2018)	The effect of interactions between rainfall patterns and land-cover change on flood peaks in upland peatlands	2018	Gao Jh Kirkby; M Holden J;	Flood processes in catchments are driven by a combination of rainfall and landscape characteristics. Upland peatlands are source areas of flooding but there is lack of understanding of how different rainfall intensities and temporal patterns may interact with land-cover configurations to influence flood peaks. Using spatially distributed (SD-) TOPMODEL we investigated these interactions for a cas…	JOURNAL OF HYDROLOGY	Academic text	Journal Article	England	Y															Fluvial		Y				Soil and land management											Y
129	I	43371682	McVittie (2015)	Operationalizing an ecosystem services-based approach using Bayesian Belief Networks: An application to riparian buffer strips	2015	McVittie Alistair ; Norton Lisa ; Martin-Ortega Julia ; Siameti Ioanna ; Glenk Klaus ; Aalders Inge ;	The interface between terrestrial and aquatic ecosystems contributes to the provision of key ecosystem services including improved water quality and reduced flood risk. We develop an ecologicalâ€“economic model using a Bayesian Belief Network (BBN) to assess and value the delivery of ecosystem services from riparian buffer strips. By capturing the interactions underlying ecosystem processes and t…	Ecological Economics	Academic text	Journal Article	England	Y															Fluvial		Y				Soil and land management (Focused on riparian buffer strips)											Y
209	I	43372648	Wingfield (2019)	Natural Flood Management: Beyond the evidence debate	2019	Wingfield Thea ; Macdonald Neil ; Peters Kimberley ; Spees Jack ; Potter Karen ;	Globally, flood frequency has increased over the last three decades. Natural Flood Management (NFM) is considered a progressive holistic flood management approach, using â€œnaturalâ€ hydrological processes to slow and store water, delivering multiple benefits including water quality, biodiversity and amenity improvements. Although there are existing evaluations of NFM, they remain insufficient f…	Area	Academic text	Journal Article	England	Y															Not stated					Y	Uncategorisable																Y
37	I	43370224	Cbec (2017)	Natural Flood Management Toolbox: a 7 step guide to developing NFM schemes	2017	Cbec ; Environment Agency ;	It is the objective of this report to present succinct and accessible toolbox guidance for scoping of opportunities for NFM implementation in rural catchments in England. Managers and practitioners will be provided with an indicative sequence of actions and clear links to available evidence and datasets that facilitate NFM implementation. In addition, a catchment case study will be presented to i…		Grey Literature	Report	England	Y															Fluvial		Y				Uncategorisable It is a toolbox for any flooding systems than coastal systems. For NFM measures I could tick the boxes of each of them but in a way it is Uncategorisable because they mainly explain the toolbox.																Y
46	I	43370436	Dawson (2011)	Assessing the effectiveness of non-structural flood management measures in the Thames Estuary under conditions of socio-economic and environmental change	2011	Dawson Richard ; J ; Ball Tom ; Werritty Jonathan ; Werritty Alan ; Hall Jim ; W ; Roche Nicolas ;	Risk analysis and appraisal of the benefits of structural flood risk management measures such as embankments is well established. Here, a method to quantify, over extended timescales, the effectiveness of non-structural measures such as land use spatial planning, insurance and flood resilient construction is presented. The integrated approach couples socio-economic and climate change scenarios wi…	Global Environmental Change	Academic text	Journal Article	England	Y															Coastal Fluvial	Y	Y				Uncategorisable Study takes the whole Thames Estuary in consideration, which means it is Uncategorisable																Y
24	I	43370080	Bridges (2018)	Engineering with nature: an atlas	2018	Bridges T S; Bourne E M; King J K; Kuzmitski H K; Moynihan E B; Suedel B C;	This atlas is a collection of 56 project case studies that illustrate a diverse portfolio of contexts, motivations, and successful outcomes that integrate natural processes into engineering strategies that support navigation, flood risk management, ecosystem restoration, or other purposes. Developing projects that combine natural and engineered systems to produce more value and a broader array of…		Grey Literature	Book	England Belgium The Netherlands	Y					Y				Y						Coastal Fluvial	Y	Y				River restoration Floodplain and floodplain wetland restoration Leaky Barriers Saltmarsh and mudflats Sand dunes Beach nourishment Managed realignment					Y	Y	Y					Y	Y	Y	Y
73	I	43370817	Fournier (2016)	Flood risk mitigation in Europe: how far away are we from the aspired forms of adaptive governance?	2016	Fournier M Larrue; C Alexander M. Hegger D. Bakker;	Flood mitigation is a strategy that is growing in importance across Europe. This growth corresponds with an increasing emphasis on the need to learn to live with floods and make space for water. Flood mitigation measures aim at reducing the likelihood and magnitude of flooding and complement flood defenses. They are being put in place through the implementation of actions that accommodate (rather…	ECOLOGY AND SOCIETY	Academic text	Journal Article	England Belgium The Netherlands France Sweden	Y					Y				Y	Y	Y				Not stated Looks at overall governance approach for flood risk management, not a specific type of flooding					Y	River restoration Floodplain and floodplain wetland restoration Offline storage area Catchment woodlands Floodplain woodlands Riparian woodlands Cross-slope woodlands Managed realignment	Y	Y	Y	Y	Y		Y			Y					Y
153	I	43370091	Restoration of the rivers... (Brookes)	Restoration of the rivers Brede, Cole and Skerne: joint Danish and British EU-LIFE demonstration project, III -- Channel morphology, hydrodynamics and transport of sediment and nutrients	1998	Brookes A ; Sear D ; Kronvang B ; Svendsen L M; Ottosen O ; Newson M ; Fisher K ; Moller B ;	1. A comprehensive monitoring programme was initiated for the Brede,Cole and Skerne river restoration projects in order to elucidate theimpact of re-meandering on flood levels, floodplain inundation, adjustment of river morphology, sediment transport and overbank sediment deposition. 2. Reducing the bankfull capacity, raising the bed level and lowering the bank level allowed an increase in floodi…	Aquatic Conservation	Academic text	Journal Article	England Denmark	Y						Y									Fluvial		Y				River restoration Floodplain and floodplain wetland restoration					Y		Y
154	I	43372538	Restoration of the rivers... (Vivash)	Restoration of the rivers Brede, Cole and Skerne: joint Danish and British EU-LIFE demonstration project, II -- The river restoration works and other related practical aspects	1998	Vivash R ; Janes M ; Ottosen O ; Sorensen H V;	1. This paper presents practical experiences and achievements on therestoration of three lowland rivers; two in rural locations and one urban, comprising 7.4 km of river in total. 2. When the decision to restore a degraded river has been taken, the practical tasks of designing and implementing the restoration works must be undertaken to fulfil the stated aims of the project. The process of design…	Aquatic Conservation	Academic text	Journal Article	England Denmark	Y						Y									Fluvial		Y				River restoration Floodplain and floodplain wetland restoration					Y		Y
83	I	43370936	Goeldner-Gianella (2007)	Perceptions and attitudes toward de-polderisation in Europe: A comparison of five opinion surveys in France and the UK	2007	Goeldner-Gianella Lydie ;	Western Europe's de-polderisation policy was launched in the 1980s and has since spread along the coasts, especially in the UK, where it is governed by coastal defence objectives through â€œmanaged realignmentâ€ and environmental objectives that are predominant elsewhere. Various means of de-polderisation exist: through tidal gates, breaches, or sea dike removal. Although physical studies on de-…	Journal of Coastal Research	Academic text	Journal Article	England France	Y										Y					Coastal	Y					Saltmarsh and mudflats Managed realignment													Y		Y
163	I	43372148	Rupp-Armstrong (2007)	Coastal and estuarine retreat: a comparison of the application of managed realignment in England and Germany	2007	Rupp-Armstrong Susanne ; Nicholls Robert ; J ;	Managed realignment has aroused increasing interest in the past decade, reflecting a growing awareness of the high cost of holding the line, the widespread trend of coastal squeeze, and the potential adverse effects of accelerated sea level rise. This comparative study of England's and Germany's approaches to managing realigns to look at similarities and differences provides insights on its futur…	Journal of Coastal Research	Academic text	Journal Article	England Germany	Y								Y							Coastal	Y					Managed realignment															Y
11	I	43369923	Ball (2008)	Management approaches to floodplain restoration and stakeholder engagement in the UK: a survey	2008	Ball Tom ;	This paper reviews selected floodplain restoration projects in the UK that have generated data for flood peak reduction and/or, water quality benefits and ecological improvement. The objective was to examine their effectiveness, both in terms of environmental improvement and the decision making of the planning and stakeholder groups that led to their implementation. For riparian zone reforestatio…	Ecohydrology & Hydrobiology	Academic text	Journal Article	England Scotland	Y	Y														Fluvial		Y				Floodplain and floodplain wetland restoration					Y
186	I	43372376	Tinch (2006)	Economics of Managed Realignment in the UK—Final Report to the Coastal Futures Project	2006	Tinch Robert ; Ledoux Laure ;		Environmental Futures Limited	Grey Literature	Report	England Scotland	Y	Y														Coastal	Y					Managed realignment															Y
159	I	43372126	Rouillard (2015)	Policy implementation of catchment-scale flood risk management: learning from Scotland and England	2015	Rouillard Josselin ; J ; Ball Tom ; Heal Kate ; V ; Reeves Alison ; D ;	Recent years have seen a gradual adoption of a â€œcatchment-scaleâ€ approach to flood risk management into European policy-making which, amongst other objectives, promotes rural land use change to reduce flood risk. While some exploratory studies of land managersâ€™ attitudes exist, research is lacking on how public policies can be mobilised locally to implement these ideas. Two local initiative…	Environmental Science & Policy	Academic text	Journal Article	England Scotland	Y	Y														Fluvial		Y				River restoration Catchment woodlands Riparian woodlands		Y		Y			Y
22	I	43370058	Bracken (2016)	Flood risk management, an approach to managing crossborder hazards	2016	Bracken Lj Oughton; E A Donaldson A. Cook B. Forreste;	River flooding is a serious hazard in the UK with interest driven by recent widespread events. This paper reviews different approaches to flood risk management and the borders (physical, conceptual and organisational) that are involved. The paper showcases a multi-method approach to negotiating flood risk management interventions. We address three fundamental issues around flood risk management: …	NATURAL HAZARDS	Academic text	Journal Article	England Scotland	Y	Y														Fluvial		Y				Uncategorisable It is unclear in the study of the use of NFM measure!																Y
98	I	43371094	Haw (2014)	The Feasibility of Valuing Woodlands’ Contribution to Regulating Water Quality and Quantity	2014	Haw Richard ; Wilson Lucy ; Dickie Ian ; Guiu Roger ;	This note summarises work by an ADASâ€Eftec consortium for the Forestry Commission to assess the feasibility of valuing the contribution of woodland to regulating water flows and water quality in Great Britain. The study focuses on valuing the water quality and quantity benefits of existing woodlands across GB but also considers local assessments of woodland creation in specific catchments.		Grey Literature	Report	England Scotland Wales	Y	Y	Y													Fluvial		Y				Catchment woodlands Floodplain woodlands Riparian woodlands	Y	Y		Y
67	I	43370678	Esteves (2014)	Current Perceptions About Managed Realignment	2014	Esteves Luciana ; S ;	Shoreline Management Plans in England envisage implementation of managed realignment along 550 km or 10% of the coastline length by 2030. About 66 km of the coastline has been realigned between 1991 and the end of 2013. Therefore, an eight-fold increase in the length of realigned shorelines is expected in the next 20 years. It is now timely to gather and evaluate experiences and lessons learned f…	Managed Realignment: A Viable Long-Term Coastal Management Strategy?	Academic text	Book chapter	England Scotland Wales	Y	Y	Y													Coastal	Y					Managed realignment															Y
45	I	43370428	Davies (2017)	Challenges for tree officers to enhance the provision of regulating ecosystem services from urban forests	2017	Davies Hj Doick; K J Hudson M. D. Schreckenberg K;	Urbanisation and a changing climate are leading to more frequent and severe flood, heat and air pollution episodes in Britain's cities. Interest in nature -based solutions to these urban problems is growing, with urban forests potentially able to provide a range of regulating ecosystem services such as stormwater attenuation, heat amelioration and air purification. The extent to which these benef…	ENVIRONMENTAL RESEARCH	Academic text	Journal Article	England Scotland Wales	Y	Y	Y													Pluvial Use of urban forests			Y			Other Urban forest
77	I	43370849	Frontier (2013)	Economics of Climate Resilience Natural Environment Theme: Natural Flood Management	2013	Frontier Economics ; Ltd ; Ecofys ; Irbaris ;	patterns, including events of higher rainfall intensity, could contribute to an increased risk of flood events in the future (Lowe et al., 2009). Furthermore, areas not currently considered at risk could experience pluvial or fluvial flooding. Several options exist to address flood risk, including hard engineering solutions (e.g. flood barriers) and Natural Flood Management (NFM) measures. The fo…		Grey Literature	Report	England Scotland Wales Northern Ireland	Y	Y	Y	Y												Fluvial Pluvial		Y	Y			Cross-slope woodlands Floodplain and floodplain wetland restoration Floodplain woodlands Riparian woodlands Soil and land management	Y		Y	Y	Y						Y
8	I	43369836	Alfieri (2016)	Increasing flood risk under climate change: a pan-European assessment of the benefits of four adaptation strategies	2016	Alfieri Lorenzo ; Feyen Luc ; Di Baldassarre ; Giuliano ;	Future flood risk in Europe is likely to increase due to a combination of climatic and socio-economic drivers. Effective adaptation strategies need to be implemented to limit the impact of river flooding on population and assets. This research builds upon a recently developed flood risk assessment framework at European scale to explore the benefits of adaptation against extreme floods. The effect…	Climatic Change	Academic text	Journal Article	England Scotland Wales Northern Ireland Germany	Y	Y	Y	Y					Y							Fluvial		Y				River restoration Floodplain and Floodplain wetland restoration Offline storage area Catchment woodlands Floodplain woodlands Riparian woodlands Cross-slope woodlands Soil and land management	Y	Y	Y	Y			Y			Y	Y
90	I	43371030	Gumiero (2013)	Linking the restoration of rivers and riparian zones/wetlands in Europe: Sharing knowledge through case studies	2013	Gumiero B Mant; J Hein T. Elso J. Boz B;	Floodplains in Europe are heavily impacted by human intervention and often disconnected from the main river channel. Restoring lateral hydraulic connectivity between wetlands, fringe habitats and riparian land with the adjacent river channel is extremely important to maintain natural functioning of floodplain wetlands. However, there is no simple solution to restoring and rehabilitating rivers an…	ECOLOGICAL ENGINEERING	Academic text	Journal Article	England The Netherlands France Austria	Y									Y	Y		Y			Fluvial		Y				Floodplain and floodplain wetland restoration					Y
113	I	43371436	Land (2009)	Land use and environmental services	2009	Land Use Consultants with; G H K. consulting;	Within the context of an â€˜ecosystem approachâ€™, the study looked at the interaction between land use and four environmental services1 of most relevance to the Environment Agency. These services are: â€¢ regulation of water quality â€¢ availability of water resources â€¢ management of flood risk â€¢ storage of carbon in soils This studyâ€™s primary purpose was to contribute evidence to the Envi…		Grey Literature	Report	England Wales	Y		Y													Fluvial		Y				Catchment woodlands Floodplain woodlands Soil and land management	Y	Y									Y
99	I	43371122	Heritage (2016)	Floodplains: the forgotten and abused component of the fluvial system	2016	Heritage G Entwistle; N S Bentley S;	River restoration is strongly focussed on in-channel initiatives driven by fisheries interests and a continued desire for river stability. This contrasts greatly with the inherently mobile nature of watercourses. What is often overlooked is the fact that many rivers have developed floodplain units that would naturally operate as integrated functional systems, moderating the effects of extreme flo…	3RD EUROPEAN CONFERENCE ON FLOOD RISK MANAGEMENT (FLOODRISK 2016)	Academic text	Conference Proceedings	England Wales	Y		Y													Fluvial		Y				Floodplain and floodplain wetland restoration					Y
173	I	43372269	Sir (2002)	Implementing managed re-alignment as a strategic flood & coastal defence option: technical report	2002	Sir William ; Halcrow ; Partners ;	Description Project closing statement Guidance and recommendations to enhance and increase the take up of managed realignment as a strategic flood and coastal defence. Summary Objective: To produce guidance and recommendations to enhance and increase the take up of managed realignment as a strategic flood and coastal defence policy option aimed at enhance flood and coastal defence sustainability …		Grey Literature	Report	England Wales	Y		Y													Coastal Fluvial	Y	Y				Managed realignment															Y
117	I	43371478	Ledoux (2005)	Towards sustainable flood and coastal management: identifying drivers of, and obstacles to, managed realignment	2005	Ledoux L Cornell; S O'Riordan T. Harvey R. Banyard;	Managed realignment-the deliberate process of realigning river, estuary or coastal defences-is increasingly seen as a key element to sustainable long term flood and coastal management in the UK and other parts of the world, given current trends of sea level rise, and increasing costs of flood and coastal defence. This paper presents results of an extensive consultation of key stakeholders in Engl…	LAND USE POLICY	Academic text	Journal Article	England Wales	Y		Y													Coastal Fluvial	Y	Y				Managed realignment															Y
15	I	43369974	Bentley (2014)	Aquatic and riparian plant management: controls for vegetation in watercourses. Technical guide	2014	Bentley Sebastian ; Brady Rachel ; Cooper Jonathan ; Davies Krista ; Hemsworth Matthew ; Robinson Peter ; Thomas Peter ;	This guidance provides watercourse managers in flood risk management operating authorities (both technical staff and field operatives) with a framework to help inform decisions on when and how to manage vegetation, taking into account the species present and the watercourse type. It updates previous aquatic and riparian vegetation management publications to take account of these changes. This tec…		Grey Literature	Report	England Wales	Y		Y													Fluvial		Y				Other Riparian vegetation
97	I	43371082	Harman (2002)	Sustainable flood defence in England and Wales	2002	Harman J ; Bramley M E; Funnell M ;	Part of a special issue on a new approach to flood control. Major challenges facing the U.K. government's Environment Agency in delivering sustainable flood defense in England and Wales are examined. New strategic developments and the restructuring of the Environment Agency's flood defense service are considered. Practical aspects of sustainable flood defense are assessed by looking at the fall 2…	Proceedings of the Institution of Civil Engineers. Civil Engineering	Grey Literature	Other professional publication	England Wales	Y		Y													Fluvial		Y				River restoration Soil and land management Managed realignment							Y				Y				Y
4	I	43371951	Adaptation as part of... (Park)	Adaptation as part of sustainable shoreline management in England and Wales	2012	Pontee N ; Parsons A ;	This paper reviews the concept of adaptation within the shoreline management framework in England and Wales. In the future it may not be sustainable to continue to defend all the locations on the coast that presently benefit from defences. Adaptation can help deliver more sustainable shoreline management solutions that better manage the risks to the social, economic and environmental function of …	Maritime Engineering	Academic text	Journal Article	England Wales	Y		Y													Coastal	Y					Saltmarsh and mudflats Beach nourishment												Y	Y
165	I	43370491	Sand dune processes... (Defra)	Sand dune processes and management for flood and coastal defence Part 1: Project overview and recommendations	2007	Defra Joint ;	PROJECT CLOSING STATEMENT The outputs of this study are summarised in a 5 part final report, delivering comprehensive assessment of sand dune morphology and processes for coastal flood risk management. The effects of changes in climate and sea level are considered to allow proposals for the evolution of future schemes, and the importance of dune systems for coastal defence is underlined. The repo…		Grey Literature	Report	England Wales	Y		Y													Coastal	Y					Sand dunes														Y
111	I	45436647	Kenneth (2007)	Sand dune processes and management for flood and coastal defence Part 5: Dune management practices and options at selected dune systems in England and Wales	2007	Kenneth Pye ; Samantha Saye ; Simon Blott ;			Grey Literature	Report	England Wales	Y		Y													Coastal	Y					Sand dunes Beach nourishment												Y		Y
32	I	43370152	Burgess (2014)	Beach modelling: Lessons learnt from past scheme performance	2014	Burgess K A; Frampton A P. R; Bradbury A P;	Beach management including recharge and recycling is a commonplace activity as part of the UKâ€™s coastal flood and erosion defence provision. Decisions on development of such schemes are often informed by beach modelling including numerical, physical and empirical approaches. This report aims to improve understanding in this area by looking at previous schemes. The research has investigated the …		Grey Literature	Report	England Wales	Y		Y													Coastal	Y					Sand dunes Beach nourishment												Y		Y
178	I	43372306	Spodar (2018)	Evolution of a beach nourishment project using dredged sand from navigation channel, Dunkirk, northern France	2018	Spodar A Hequette; A Ruz M. H. Cartier A. Gregoire;	The largest beach replenishment project ever in France was completed in February 2014 in Dunkirk on the coast of northern France. A volume of 1.5 x 10(6) m(3) of sand extracted from a navigation channel was placed on the beach to build up a 150 to 300 m wide supratidal platform in front of a dike, called A << Digue des Alli,s A >>, which protects several residential districts of Dunkirk from mari…	JOURNAL OF COASTAL CONSERVATION	Academic text	Journal Article	France											Y					Coastal	Y					Beach nourishment												Y
88	I	43371017	Guerrin (2014)	"Functional fit" versus "politics of scale" in the governance of floodplain retention capacity	2014	Guerrin J Bouleau; G Grelot F;	After major floods occurred in 2003 on the Rhone River (France), the State and local authorities created a new institution at river level, in order to tackle flood issues at a supposedly more functional scale. Called Plan Rhone, this new partnership combined several policy sectors and several administrative levels, with the aim of developing the river territory and preserving floodplain retention…	JOURNAL OF HYDROLOGY	Academic text	Journal Article	France											Y					Fluvial		Y				Floodplain and floodplain wetland restoration					Y
89	I	43371014	Guerrin (2015)	A floodplain restoration project on the River Rhne (France): analyzing challenges to its implementation	2015	Guerrin J ;	Floodplain restoration projects are part of sustainable flood management model. However, in practice, they are rarely implemented. We analyze the failure of a floodplain restoration project that was supposed to be implemented on the River Rhne (France). Based on the analysis of floodplain restoration projects implementation literature, we identified several constraints on the implementation of th…	REGIONAL ENVIRONMENTAL CHANGE	Academic text	Journal Article	France											Y					Fluvial		Y				Floodplain and floodplain wetland restoration					Y
162	I	43372145	Rulleau (2017)	Eliciting preferences for wetland services: a way to manage conflicting land uses	2017	Rulleau B Dumax; N Rozan A;	A choice experiment was used to analyse the preferences of residents neighbouring the Erstein polder (Alsace, France) for the different services that it provides. The heterogeneous nature of these preferences was shown through the use of a latent class model. Whilst the population as a whole values the improvement in water quality and the contribution, even partial, to flood protection, preferenc…	JOURNAL OF ENVIRONMENTAL PLANNING AND MANAGEMENT	Academic text	Journal Article	France											Y					Fluvial		Y				Offline storage area										Y
84	I	43370938	Goeldner-Gianella (2015)	Depolderisation policy against coastal flooding and social acceptability on the French Atlantic coast: The case of the Arcachon Bay	2015	Goeldner-Gianella L Bertrand; F Oiry A. Grancher D;	This article details the results of a social survey concerning "depolderisation", conducted in the Arcachon Bay on the south-western French Atlantic coast. Depolderisation consists of reopening polders to the sea via tidal gates, creating breaches in the dikes or dismantling them altogether. Although this technique has rarely been used in France, in comparison with the UK or the USA, it has begun…	OCEAN & COASTAL MANAGEMENT	Academic text	Journal Article	France											Y					Coastal	Y					Saltmarsh and mudflats Managed realignment													Y		Y
86	I	43371004	Grossmann (2012)	Economic Valuation of Wetland Ecosystem Services	2012	Grossmann Malte ;	Wetlands provide a multitude of ecosystem services such as livestock fodder production, recreational opportunities, habitat and biodiversity conservation or regulation of nutrient and greenhouse gas fluxes. Wetland management inevitably involves trade-offs regarding the management and allocation of the two key resources, land and water, that taken together determine the status of wetland ecosyste…	Case Studies from the Elbe River Basin. Technische Universität Berlin, Berlin	Academic text	PhD thesis	Germany									Y							Fluvial		Y				Floodplain and floodplain wetland restoration					Y
87	I	43371012	Guerrero (2018)	Locating Spatial Opportunities for Nature-Based Solutions: A River Landscape Application	2018	Guerrero P Haase; D Albert C;	Compared to technical infrastructure, nature-based solutions (NBS) strive to work with nature and to move beyond business-as-usual practices. Despite decades of research from various academia fields and a commencing mainstreaming of the term, a lack of cohesiveness and pertinent methods regarding the subject matter hinders further implementation. Using a functional landscape approach, this paper …	WATER	Academic text	Journal Article	Germany									Y							Fluvial		Y				Floodplain and floodplain wetland restoration					Y
118	I	43371503	Leyer (2012)	Managing floodplain-forest restoration in European river landscapes combining ecological and flood-protection issues	2012	Leyer I Mosner; E Lehmann B;	Throughout Europe the demands for improved flood protection on the one hand and the requirements to maintain and enhance floodplain forests on the other are perceived as conflicting goals in river-basin management, revealing the urgent need for strategies to combine both issues. We developed an interdisciplinary approach for floodplain-forest restoration identifying sites suitable for reforestati…	ECOLOGICAL APPLICATIONS	Academic text	Journal Article	Germany									Y							Fluvial		Y				Floodplain woodlands	Y
52	I	43370463	de la (2017)	Managed realignment (MR) along the Eastern German Baltic Sea: a catalyst for conflict or for a coastal zone management consensus	2017	de la ; Vega-Leinert ; Anne Cristina ; Stoll-Kleemann Susanne ; Wegener Elke ;	Managed Realignment (MR), which involves the removal of coastal defences or their relocation further inland, is a desirable option for demographically and economically marginal rural areas, from scientific, political and managerial perspectives. In Europe, MR is reshaping coastal landscapes, and, though not directly endangering lives, is affecting people's sense of safety and control over their l…	Journal of Coastal Research	Academic text	Journal Article	Germany									Y							Coastal	Y					Managed realignment															Y
13	I	43369943	Barth (2016)	Assessing the ecosystem service flood protection of a riparian forest by applying a cascade approach	2016	Barth Nc Doll; P ;	We present a method for assessing the ecosystem service (ES) flood protection of riparian wetlands and apply it to a riparian forest in Germany. The suggested workflow implements a cascade approach to ES characterization in which current provisioning is assessed in four steps: (1) qualitative description of biophysical processes and structures, (2) definition and quantification of main and additi…	ECOSYSTEM SERVICES	Academic text	Journal Article	Germany									Y							Fluvial		Y				Riparian woodlands				Y
152	I	43372061	Reinhardt (2009)	Alternatives in flood protection: the effect of decentralized measures in the Upper Floha watershed (Southeastern Germany)	2009	Reinhardt C Bolscher; J Ramelow M. Wenzel R. Schulte;	In the German-Czech border regions throughout the Ore Mountains, storm runoff frequently causes severe damage in headwater areas and lower reaches. The fact that settlements along smaller tributaries and towns near the receiving water are affected simultaneously requires a flood control concept with measures applied throughout the entire drainage area. Modern concepts of flood protection offer a …	RIVER BASIN MANAGEMENT V	Academic text	Journal Article	Germany									Y							Fluvial		Y				River restoration Catchment woodlands Floodplain woodlands Soil and land management Run off pathway management	Y	Y					Y		Y		Y
71	I	43370786	Fischer (2014)	FLOODPLAIN RESTORATION ON THE UPPER DANUBE BY RE-ESTABLISHING BACK WATER DYNAMICS: FIRST RESULTS OF THE HYDROLOGICAL MONITORING	2014	Fischer P Cyffka; B ;	Reactivation of hydrological dynamics is an essential part within restoration projects especially on floodplains. Frequently, oxbows are reconnected or former flood channels are supplied with water again. This can be accomplished for example by lowering spillway weirs, slit dams or widening of passages. In highly developed areas with various stakeholder interests and different types of land use t…	ERDKUNDE	Academic text	Journal Article	Germany									Y							Fluvial		Y				River restoration Floodplain and floodplain wetland restoration					Y		Y
79	I	43370892	Gerner (2018)	Large-scale river restoration pays off: A case study of ecosystem service valuation for the Emscher restoration generation project	2018	Gerner Nv Nafo; I Winking C. Wencki K. Strehl C;	Though the Ecosystem Service (ESS) approach is considered promising for integrated ecosystem management, its operationalisation is hampered by the lack of agreed evaluation instruments. To demonstrate the suitability of a structured ESS evaluation, we conducted a case study estimating the impact of the restoration of the Emscher River and its tributaries on the provision, use and benefit of ESS. …	ECOSYSTEM SERVICES	Academic text	Journal Article	Germany									Y							Fluvial		Y				River restoration Floodplain and floodplain wetland restoration					Y		Y
134	I	43371732	Möller (2014)	Wave attenuation over coastal salt marshes under storm surge conditions	2014	Möller Iris ; Kudella Matthias ; Rupprecht Franziska ; Spencer Tom ; Paul Maike ; Van Wesenbeeck ; Bregje K ; Wolters Guido ; Jensen Kai ; Bouma Tjeerd ; J ; Miranda-Lange Martin ;	Coastal communities around the world face an increasing risk from flooding as a result of rising sea level, increasing storminess and land subsidence1,2. Salt marshes can act as natural buffer zones, providing protection from waves during storms3,4,5,6,7. However, the effectiveness of marshes in protecting the coastline during extreme events when water levels are at a maximum and waves are highes…	Nature Geoscience	Academic text	Journal Article	Germany									Y							Coastal	Y					Saltmarsh and mudflats													Y
109	I	43371320	Karrasch (2017)	Collaborative Landscape Planning: Co-Design of Ecosystem-Based Land Management Scenarios	2017	Karrasch Leena ; Maier Martin ; Kleyer Michael ; Klenke Thomas ;	Land management in coastal areas has to cope with impacts of climate change and sea level rise. In Germany, landscape plans assess and organize the spatial allocation of land use as an environmental contribution to general spatial planning. Collaborative planning processes are important to develop sustainable and ecosystem-based strategies to make coastal landscapes climate proof. However, there …	Sustainability	Academic text	Journal Article	Germany									Y							Coastal	Y					Saltmarsh and mudflats specifically reed fens.													Y
74	I	43370824	Frank (2014)	Making use of the ecosystem services concept in regional planning-trade-offs from reducing water erosion	2014	Frank S Furst; C Witt A. Koschke L. Makeschin F;	In this article we demonstrate how to integrate the ecosystem services concept into regional planning using the example of a case study in Saxony, Germany. We analysed how the reduction of water erosion as a regulating service impacts six other ecosystem services. Ecological integrity, provisioning services (provision of food and fibre, provision of biomass), regulating services (soil erosion pro…	LANDSCAPE ECOLOGY	Academic text	Journal Article	Germany									Y							Not stated The article is not very specific about flooding beyond 'flood regulation'. However its focus on erosion and reducing run-off paths has a direct relevance and flood regulation is evaluated separately, so the paper should be included.					Y	Soil and land management											Y
14	I	43369962	Becker (2015)	Prescriptions for adaptive co-management: the case of flood management in the German Rhine basin	2015	Becker Gert ; Huitema Dave ; Aerts Jeroen ; C J H;	Centrally administered bureaucracies are ill suited to managing the environmental resources of complex social-ecological systems. Therefore management approaches are required that can better deal with its complexity and uncertainty, which are further exacerbated by developments such as climate change. Adaptive comanagement (ACM) has emerged as a relatively novel governance approach and potential …	Ecology and Society	Academic text	Journal Article	Germany									Y							Fluvial		Y				Uncategorisable																Y
103	I	43371169	Hooijer (2004)	Towards sustainable flood risk management in the Rhine and Meuse river basins: synopsis of the findings of IRMA‐SPONGE	2004	Hooijer Aljosja ; Klijn Frans ; Pedroli G Bas M; Van Os ; Ad G ;	Recent flood events in western Europe have shown the need for improved flood risk management along the Rhine and Meuse rivers. In response, the IRMA-SPONGE research programme was established, consisting of 13 research projects, in which over 30 organizations from six countries co-operated. The aim of IRMA-SPONGE was the development of methods and tools to assess the impact of flood risk reduction…	River research and applications	Academic text	Journal Article	Germany Belgium Luxembourg The Netherlands						Y		Y	Y	Y						Fluvial		Y				Floodplain and floodplain wetland restoration					Y
196	I	43372434	Van (2018)	A global exploration of tidal wetland creation for nature-based flood risk mitigation in coastal cities	2018	Van Coppenolle ; Rebecca ; Temmerman Stijn ;		Potential for nature-based mitigation of coastal flood risks	Academic text	Journal Article	Germany England Scotland Republic of Ireland Denmark The Netherlands France Sweden	Y	Y			Y		Y		Y	Y	Y	Y				Coastal	Y					Saltmarsh and mudflats													Y
69	I	43370690	European (2016)	Exploring nature-based solutions - The role of green infrastructure in mitigating the impacts of weather- and climate change-related natural hazards	2016	European Environment Agency;	This report was developed by the European Environment Agency to analyse the ways green infrastructure and ecosystem services are able to deal with climate change impacts and weather events. Green infrastructure like forests, wetlands and other natural ecosystems have the potential to regulate water and to prevent many of the climate impacts. The report describes examples of these nature based sol…		Grey Literature	Report	Germany Much of this report is a pan-European study across different climatic zones. There are some individual maps that provide examples of existing green infrastructure in floodplains - the most useful one is from Northern Germany (Section 4.3, p.37) so this one has been highlighted here.									Y							Fluvial		Y				Floodplain and floodplain wetland restoration					Y
166	I	43372203	Schneider (2010)	Floodplain Restoration of Large European Rivers, with Examples from the Rhine and the Danube	2010	Schneider E ;	This paper emphasises the relevancy of floodplains and their manifold functions. It shows that the European river floodplains have suffered dramatic changes over the years as a result of man's interference. The straightening of the river, the floodplains cutting-off from the river by dykes, and drainage for different purposes have led to disturbances and alterations of the complex framework of ec…	RESTORATION OF LAKES, STREAMS, FLOODPLAINS, AND BOGS IN EUROPE: PRINCIPLES AND CASE STUDIES	Academic text	Book chapter	Germany Romania Austria									Y				Y	Y		Fluvial		Y				Floodplain and floodplain wetland restoration Offline storage area Floodplain woodlands	Y				Y					Y
94	I	43371062	Hamm (2002)	A summary of European experience with shore nourishment	2002	Hamm L ; Capobianco Michele ; Dette H H; Lechuga A ; Spanhoff R ; Stive M J. F;	A recently completed European collaborative project focused on contributing to the improvement and harmonisation of present design practices for artificial nourishment schemes in Europe. An inventory of and a comparison between the major countries involved revealed significant differences between them regarding engineering methods and evaluation procedures, coastal zone management strategies and …	Coastal engineering	Academic text	Journal Article	Germany This study draws on data from across Europe (incl UK, Denmark, Italy and Spain) but it particularly highlights case studies from the countries coded here The Netherlands							Y		Y	Y						Coastal	Y					Beach nourishment												Y
185	I	43372358	Thomas (2018)	Quantifying the hydrological effect of woodland creation in the Camowen and Drumragh catchments, Omagh, Northern Ireland	2018	Thomas Huw ;	This new report by Forest Research is an important addition to the evidence in Northern Ireland. The report models and quantifies this effect in the catchments above Omagh under a range of tree planting scenarios and suggests that doubling the area of forest to 14% of the catchment will reduce flood peaks for an extreme storm (a one in 100 year return period flood) by 8%, and a one in 5 year retu…		Grey Literature	Report	Northern Ireland				Y												Fluvial		Y				Catchment woodlands		Y
216	I	43372710	Zanuttigh (2014)	Coastal risk management in a changing climate	2014	Zanuttigh Barbara ; Nicholls Robert ; J ; Vanderlinden Jean-Paul ; Thompson Richard ; C ; Burcharth Hans ; Falk ;	Existing coastal management and defense approaches are not well suited to meet the challenges of climate change and related uncertanities. Professionals in this field need a more dynamic, systematic and multidisciplinary approach. Written by an international group of experts, Coastal Risk Management in a Changing Climate provides innovative, multidisciplinary best practices for mitigating the eff…		Academic text	Book chapter	Other The chapter does not specifically refer to case study countries but contains relevant examples from Wales and the Netherlands			Y													Coastal	Y					Managed realignment Saltmarsh and mudflats Sand dunes													Y	Y	Y
41	I	43370340	Cooper (2008)	Working with natural processes: the challenge for coastal protection strategies	2008	Cooper J A. G; McKenna J ;	The concept of 'working with natural processes' has wide currency in coastal zone management. It is one of eight principles for integrated coastal zone management listed in a recent EU Recommendation. From a geomorphological perspective, the concept, however, has a range of imparted meanings that range from (1) direct human intervention in coastal processes using 'hard engineering' structures tha…	The Geographical Journal	Academic text	Journal Article	Republic of Ireland					Y											Coastal	Y					Sand dunes														Y
189	I	43372407	Tuohy (2018)	The performance and behavior of land drainage systems and their impact on field scale hydrology in an increasingly volatile climate	2018	Tuohy P ; O’Loughlin J ; Peyton D ; Fenton O ;	Escalations in rainfall intensity, both in terms of volume and frequency are increasing the volatility associated with grassland agriculture on poorly drained soils. The principal mechanism of reducing this volatility is by means of land drainage; however the efficacy of drainage systems is widely variable and has not been fully quantified. The excavation of soil test pits and a corresponding exa…	Agricultural water management	Academic text	Journal Article	Republic of Ireland					Y											Groundwater				Y		Soil and land management											Y
136	I	43371768	Muir (2014)	Vulnerability and Adaptation to Extreme Coastal Flooding: An Example from the South Ford Area, Scottish Outer Hebrides	2014	Muir David ; Dawson Alastair ; G ; Gagnon Alexandre ; S ; O’Mahony Cathal ;	Vulnerability to climate change is a function of both exposure and sensitivity to the impacts of climate change and coping capacity, whether physical or human, to deal with those impacts. The coast is a dynamic environment where physical change is constant. Severe flooding and damage to land, property and coastal infrastructure in the Outer Hebrides of Scotland during January 2005 was caused by a…	From Sea to Shore–Meeting the Challenges of the Sea: (Coasts, Marine Structures and Breakwaters 2013)	Academic text	Journal Article	Scotland		Y														Coastal	Y					Beach nourishment												Y
56	I	43370538	Dittrich (2016)	Top-down and bottom-up decision-making for climate change adaptation. An application to flooding	2016	Dittrich Ruth ;	There is strong scientific consensus on the evidence of anthropogenic climate change which will increasingly present social, economic and institutional challenges. The Fifth Assessment report (AR5) of the Intergovernmental Panel on Climate Change (IPCC) established that â€˜human influence on the climate system is clearâ€™ and that â€˜changes in many extreme weather and climate events have been ob…		Academic text	PhD thesis	Scotland		Y														Fluvial		Y				Catchment woodlands Floodplain woodlands Riparian woodlands Cross-slope woodlands	Y	Y	Y	Y
10	I	43369867	Archer (2017)	Final Report: Emergent Forest dynamics and Natural Flood Management	2017	Archer Nicole ; Everest Jeremy ;	As part of the British Geological Survey Land, Soil and Coast Program and Groundwater Program and funding from the Scottish Forestry Trust, this report describes a two year investigation of the Rothiemurchus Old Pinewood area in the Cairngorms, focusing on a 40 year old Scots pine plantation and an adjacent ~300 year old Scots pine area.		Grey Literature	Report	Scotland		Y														Fluvial		Y				Cross-slope woodlands			Y
208	I	43372587	Waylen (2018)	Challenges to enabling and implementing Natural Flood Management in Scotland	2018	Waylen Ka Holstead; K L Colley K. Hopkins J;	We explore factors that constrain implementation of Natural Flood Management (NFM), based on qualitative analysis of interviews with those influencing and enabling flood risk management in Scotland. NFM entails collaboration by multiple individuals and organisations to plan and deliver measures such as re-meandering or buffer strips. Our interviewees identified many interacting issues. They parti…	JOURNAL OF FLOOD RISK MANAGEMENT	Academic text	Journal Article	Scotland		Y														Fluvial		Y				Leaky Barriers River restoration Soil and land management						Y	Y				Y
138	I	43371803	Needham (2019)	Valuing a managed realignment scheme: What are the drivers of public willingness to pay?	2019	Needham K Hanley; N ;	Offering several advantages over traditional "hold the line" flood defences, including increases in the supply of ecosystem services such as carbon sequestration and habitat provision, managed realignment is increasingly being used as a flood defence option. This paper seeks to add to the growing literature on public perceptions of the benefits of managed realignment by examining local resident's…	OCEAN & COASTAL MANAGEMENT	Academic text	Journal Article	Scotland		Y														Coastal	Y					Managed realignment															Y
1	I	43370539	A cost‐benefit analysis... (Dittrich)	A cost‐benefit analysis of afforestation as a climate change adaptation measure to reduce flood risk	2018	Dittrich Ruth ; Ball Tom ; Wreford Anita ; Moran Dominic ; Spray Chris ; J ;	Increased river flood frequency is considered a major risk under climate change. Protecting vulnerable communities is, therefore, a key public policy objective. Natural flood management measures (NFM) â€ notably reâ€afforestation on hillslope and floodplain â€ are increasingly discussed as costâ€effective means for providing flood regulation, particularly when considering ecosystem services o…	Journal of Flood Risk Management	Academic text	Journal Article	Scotland		Y														Fluvial		Y				Riparian woodlands				Y
40	I	43370330	Cook (2016)	Competing paradigms of flood management in the Scottish/English borderlands	2016	Cook Brian ; Forrester John ; Bracken Louise ; Spray Christopher ; Oughton Elizabeth ;	The purpose of this paper is to explore how flood management practitioners rationalise the emergence of sustainable flood management. Key to this analysis are differences rooted in assumptions over what flood management is and should do. Design/methodology/approach â€“ The popularity of natural flood management offers a case with which to explore how a dominant framing persists and how individual…	Disaster Prevention and Management	Academic text	Journal Article	Scotland		Y														Fluvial		Y				River restoration							Y
104	I	43371180	Howgate (2009)	Community cooperation with natural flood management: a case study in the Scottish Borders	2009	Howgate Or Kenyon; W ;	The cooperation of communities and landowners in the upper catchment is vital for the successful implementation of natural flood management (NFM) projects as few incentives are in place to reward them to host such projects. The aim of this paper is to initiate an exploration of the issues that affect a community's decision to cooperate. The results of a case study in Scotland show that willingnes…	AREA	Academic text	Journal Article	Scotland		Y														Fluvial		Y				River restoration Floodplain and floodplain wetland restoration					Y		Y
39	I	43370306	co-engineering (2013)	Physical restoration options to address morphology and flood pressures on the River Nith - a pilot study	2013	co-engineering Cbec ; MacDonald Mott ; Walking the ; Talk ;	The River Nith has been identified by SEPA as a pilot catchment for developing an approach to integrated, catchment scale management of water resources. The aim of the project was to identify achievable restoration and management options that provide the multiple benefits of moving water bodies in the Nith catchment to â€˜good ecological statusâ€™ (under the Water Framework Directive (WFD)) and e…		Grey Literature	Report	Scotland		Y														Fluvial		Y				River restoration Floodplain and floodplain wetland restoration					Y		Y
170	I	43372242	Sepa (2010)	Ecological networks and River Basin Management Planning: Clyde Pilot Study	2010	Sepa ; Gcvgn ; Partnership ;	This report describes the work undertaken by Entec for SEPA and the Glasgow Clyde Valley Green Network Partnership (GCVGNP) on the project â€œEcological Networks and RBMP: Clyde Pilot Studyâ€. The project was initiated by SEPA and GCVGN to investigate opportunities for achieving multiple benefits through the River Basin Management Planning (RBMP) process. In particular, the project looks for opp…		Grey Literature	Report	Scotland		Y														Fluvial		Y				River restoration Floodplain and floodplain wetland restoration Riparian woodlands				Y	Y		Y
81	I	43370917	Gilvear (2008)	River restoration at the catchment scale in Scotland: current status and opportunities	2008	Gilvear David ; Casas Roser ;	CRESS believes that river restoration operating at the catchment scale will over the next 25 years will bring about substantial improvement in the environmental quality of river corridors together with linked environmental services and help the Scottish Government meet many of its obligations associated EU Directives and climate change. Key recommendations of the report are: (i) New river restora…	Stirling, Scotland: Centre for River EcoSystem Science	Grey Literature	Report	Scotland		Y														Fluvial		Y				River restoration Floodplain and floodplain wetland restoration Riparian woodlands Soil and land management				Y	Y		Y				Y
215	I	43372695	Young (2014)	Community driven coastal management: An example of the implementation of a coastal defence bund on South Uist, Scottish Outer Hebrides	2014	Young Elizabeth ; Muir David ; Dawson Alastair ; Dawson Sue ;		Ocean & coastal management	Academic text	Journal Article	Scotland		Y														Coastal	Y					Sand dunes Managed realignment														Y	Y
9	I	43369869	Archer (2016)	Rainfall infiltration and soil hydrological characteristics below ancient forest, planted forest and grassland in a temperate northern climate	2016	Archer Nicole ; A L ; Otten Wilfred ; Schmidt Sonja ; Bengough A Glyn; Shah Nadeem ; Bonell Mike ;	How rainfall infiltration rate and soil hydrological characteristics develop over time under forests of different ages in temperate regions is poorly understood. In this study, infiltration rate and soil hydrological characteristics were investigated under forests of different ages and under grassland. Soil hydraulic characteristics were measured at different scales under a 250â€yearâ€old graze…	Ecohydrology	Academic text	Journal Article	Scotland		Y														Groundwater				Y		Soil and land management											Y
128	I	43371673	McLean (2015)	RIPARIAN BUFFER HYDROLOGY: REPRESENTING CATCHMENT-WIDE IMPLEMENTATION AND THE INFLUENCE ON FLOOD RISK	2015	McLean L Beevers; L Wilkinson M. Starrs G. Pender;	EU and UK legislation advocates a sustainable approach to flood management, which has been a catalyst for further consideration of adopting natural processes and features to reduce flood risk. Riparian buffers are traditionally implemented to address water quality and diffuse pollution issues. Research to date has focused on this function, as well as their hydraulic properties, which can also aff…	PROCEEDINGS OF THE 36TH IAHR WORLD CONGRESS: DELTAS OF THE FUTURE AND WHAT HAPPENS UPSTREAM	Academic text	Conference Proceedings	Scotland		Y														Fluvial		Y				Soil and land management Run off pathway management									Y		Y
102	I	43371167	Holstead (2017)	Natural flood management from the farmer's perspective: criteria that affect uptake	2017	Holstead Kl Kenyon; W Rouillard J. J. Hopkins J. Galan;	Internationally, a wide set of measures are being considered to reduce flood risk: natural flood management (NFM) is one of them. NFM includes a broad range of measures that alter, restore or use landscape features to manage flood risk. By working with catchment-wide hydrological and morphological processes, NFM aims to manage the sources and pathways of floodwaters. NFM can nevertheless conflict…	JOURNAL OF FLOOD RISK MANAGEMENT	Academic text	Journal Article	Scotland		Y														Fluvial		Y				Soil and land management text mostly refers to NFM measures in general - may include other types but land management is emphasised											Y
168	I	43372228	Scottish (2015)	Natural Flood Management Handbook	2015	Scottish Environment Protection; Agency ;	The purpose of this handbook is to provide a practical guide to the delivery of natural flood management to benefit flooding, while also bringing about many other outcomes. It is informed by a number of demonstration projects and studies commissioned by SEPA and partners in recent years that have highlighted some of the requirements for the effective delivery of natural flood management. The hand…		Grey Literature	Report	Scotland England	Y	Y														Coastal Fluvial	Y	Y				Catchment woodlands Floodplain woodlands Riparian woodlands River restoration Leaky Barriers Floodplain and floodplain wetland restoration Offline storage area Soil and land management Headwater drainage Run off pathway management Sand dunes	Y	Y		Y	Y	Y	Y	Y	Y	Y	Y			Y
202	I	43372548	Vought (2010)	Restoration of Streams in the Agricultural Landscape	2010	Vought Lbm Lacoursiere; J O ;	The advent of easily-accessible tile-drainage and the intensification of agricultural practices have brought widespread decoupling of streams and their riparian floodplains in agricultural streams over the last 150 years. Channelised and deeply incised in the landscape, these streams are more than often reduced to simple drainage ditches - when not simply running in underground pipes. This paper …	RESTORATION OF LAKES, STREAMS, FLOODPLAINS, AND BOGS IN EUROPE: PRINCIPLES AND CASE STUDIES	Academic text	Book chapter	Sweden												Y				Fluvial		Y				Floodplain and floodplain wetland restoration					Y
150	I	43372035	Quin (2018)	Large-scale comparison of flow-variability dampening by lakes and wetlands in the landscape	2018	Quin A Destouni; G ;	Considering the potential of wetlands to dampen temporal variability of water flow through the landscape, they are increasingly considered as possible nature-based solutions to mitigate risks of flooding and drought. In this study, we investigate flow variability by means of a flow dampening factor and use observation data from 1984 to 2013 for 82 Swedish catchments to statistically and comparati…	LAND DEGRADATION & DEVELOPMENT	Academic text	Journal Article	Sweden												Y				Fluvial		Y				Floodplain and floodplain wetland restoration Run off pathway management					Y				Y
47	I	43370468	de (1997)	Developments in Dutch coastline management: Conclusions from the second governmental coastal report	1997	de Ruig ; Joost H M; Hillen Roeland ;	In 1990 the Dutch government decided to stop any further long-term landward retreat of the coastline. This policy choice for a â€˜dynamic preservationâ€™ is primarily aimed at safety against flooding and at sustainable preservation of the values and interests concerning the dunes and beaches. Five years later, a first overview of the benefits and bottlenecks of the new coastal defence policy coul…	Journal of Coastal Conservation	Academic text	Journal Article	The Netherlands										Y						Coastal	Y					Beach nourishment												Y
48	I	43370467	De (1998)	Coastline management in The Netherlands: human use versus natural dynamics	1998	De Ruig ; Joost H M;	The boundary between land and sea in The Netherlands changes continuously. Every kilometre of the present position of the Dutch sandy coastline is the result of the interface between natural dynamics initiated by the sea and man-made action on land. Before 1990, each year ca. 20 ha of dunes disappeared through coastal retreat. In 1990 the Dutch government decided to stop any further long-term coa…	Journal of Coastal Conservation	Academic text	Journal Article	The Netherlands										Y						Coastal	Y					Beach nourishment												Y
80	I	43370910	Giardino (2011)	Sustainable development of the dutch coast: Present and future	2011	Giardino Alessio ; Mulder Jan ; Ronde John ; de ; Stronkhorst Joost ;	The Netherlands is a low-lying country, where approximately 27 percent of the territory is located below mean sea level and 55 percent is prone to flooding. Protection against flooding is traditionally the primary objective of coastal policy in the Netherlands. However, since 1990 coastal policy has been subject to a number of modifications, and new objectives have been added to cope with the str…	Journal of Coastal Research	Academic text	Journal Article	The Netherlands										Y						Coastal	Y					Beach nourishment												Y
100	I	43371159	Hoek (2012)	Shifting to ecological engineering in flood management: introducing new uncertainties in the development of a building with nature pilot project	2012	Hoek R E. van den; Brugnach M ; Hoekstra A Y;	Building with Nature (BwN) is an innovative approach in flood policy, which aims to use natural system dynamics and materials for the design and realization of flood management projects. However, as natural dynamics are inherently unpredictable, the use of BwN design principles requires a fundamentally different approach to uncertainty in flood management. In this paper, we identify and classify …	Environmental science and policy	Academic text	Journal Article	The Netherlands										Y						Coastal	Y					Beach nourishment												Y
193	I	43372487	van (2012)	The role of experimentation in governance: Lessons from a Building with Nature experiment	2012	van Slobbe ; Ejj ; de Block ; Debora ; Lulofs Kris ; Groot A M. E;	In 2009 the implementation started of â€˜sand engine experimentsâ€™ in front of the Frisian coastline of Lake IJssel. Sand engines are spatially concentrated shore nourishments, and as such potential adaptation measures for a coast under the influence of rising water levels, e.g. due to climate change. The implementation is governed by a coalition of regional and national actors, led by It Fryske…	Water governance	Academic text	Journal Article	The Netherlands										Y						Coastal	Y					Beach nourishment												Y
175	I	43372274	Slobbe (2013)	Building with Nature: in search of resilient storm surge protection strategies	2013	Slobbe E ; Vriend H J; Aarninkhof S ; Lulofs K ; Vries M ; Dircke P ;	Low-lying, densely populated coastal areas worldwide are under threat, requiring coastal managers to develop new strategies to cope with land subsidence, sea-level rise and the increasing risk of storm-surge-induced floods. Traditional engineering approaches optimizing for safety are often suboptimal with respect to other functions and are neither resilient nor sustainable. Densely populated delt…	Natural Hazards	Academic text	Journal Article	The Netherlands										Y						Coastal	Y					Beach nourishment												Y
194	I	43372495	van (2013)	Building with Nature: in search of resilient storm surge protection strategies	2013	van Slobbe ; Vriend E de; Aarninkhof H J; Lulofs S ; Vries K de; Dircke M ;	Low-lying, densely populated coastal areas worldwide are under threat, requiring coastal managers to develop new strategies to cope with land subsidence, sea-level rise and the increasing risk of storm-surge-induced floods. Traditional engineering approaches optimizing for safety are often suboptimal with respect to other functions and are neither resilient nor sustainable. Densely populated delt…	NATURAL HAZARDS	Academic text	Journal Article	The Netherlands										Y						Coastal	Y					Beach nourishment												Y
44	I	43370394	da (2014)	'Building with nature': the new Dutch approach to coastal and river works	2014	da Vriend ; Huib ; van Koningsveld ; Mark ; Aarninkhof Stefan ;	The Netherlands has adopted a new, proactive approach to developing its extensive coastal and river works called 'building with nature'. Rather than simply minimising or mitigating the environmental impact of harbours, navigation channels, land reclamation and flood defences, the idea is to make use of the dynamics of the natural environment and provide opportunities for natural processes. Existi…	Proceedings of the Institution of Civil Engineers	Academic text	Journal Article	The Netherlands										Y						Coastal	Y					Beach nourishment												Y
197	I	43372450	van den (2014)	Uncovering the origin of ambiguity in nature-inclusive flood infrastructure projects	2014	van den ; Hoek ; Ronald E ; Brugnach Marcela ; Mulder Jan ; P M ; Hoekstra Arien ; Y ;	We aimed to uncover the origin of ambiguity in flood infrastructure projects using Building with Nature (BwN) design principles. BwN is a new approach in flood management that simultaneously integrates societal goals, such as flood safety and recreation development, with nature development goals by actively using natural dynamics and materials in the project's design. Because BwN projects affect …	Ecology & Society	Academic text	Journal Article	The Netherlands										Y						Coastal	Y					Beach nourishment												Y
181	I	43372325	Stronkhorst (2018)	Sand nourishment strategies to mitigate coastal erosion and sea level rise at the coasts of Holland (The Netherlands) and Aveiro (Portugal) in the 21st century	2018	Stronkhorst Joost ; Huisman Bas ; Giardino Alessio ; Santinelli Giorgio ; Santos Filipe ; Duarte ;	Coastline retreat is an evident sign of the vulnerability of low-lying sandy coasts to erosion and sea level rise (SLR). Sand nourishments are commonly used to maintain foreshores, beaches, and dunes to preserve their role in flood protection, beach recreation and biodiversity. The feasibility of sand nourishments for long-term maintenance of large-scale coastal systems is hard to determine with …	Ocean & Coastal Management	Academic text	Journal Article	The Netherlands										Y						Coastal	Y					Beach nourishment												Y
23	I	43370064	Brand (2014)	Research by design on the Dutch coastline: Bridging flood control and spatial quality	2014	Brand Nikki ; Kersten Inge ; Pot Remon ; Warmerdam Maike ;	The Dutch coast struggles with what has been called 'the coastal squeeze'. A combination of rising sea level and subsequent eroding coastline puts greater emphasis on keeping the protection level of the coastal defence system up to date, while simultaneous intensification of land-use claims leads to habitat loss of coastal organisms (Doody, 2004). A growing appreciation for diverse and dynamic ec…	Built Environment	Academic text	Journal Article	The Netherlands										Y						Coastal	Y					Beach nourishment Sand dunes												Y		Y
55	I	43370494	Deltares (2018)	Leveraging public finance for coastal adaptation	2018	Deltares ; Global Climate ; Forum ;	This policy brief provides an overview of three approaches to leveraging public finance for coastal adaptation: 1) generating revenues through market transactions; 2) generating revenues through taxes; and 3) improving efficiency of project implementation. These approaches help public authorities that want to invest in coastal adaptation overcome financial constraints. This policy brief uses thre…		Grey Literature	Report	The Netherlands										Y						Coastal	Y					Beach nourishment Sand dunes												Y		Y
27	I	43370102	Brouwer (2004)	Integrated ecological, economic and social impact assessment of alternative flood control policies in the Netherlands	2004	Brouwer R van Ek; R ;	The main objective of this paper is to combine and integrate environmental, economic and social impact assessment procedures in order to support decision-making in the context of flood control policy in the Netherlands. The hydraulic, hydrological, ecological, economic and social effects of alternative flood control policies, such as land use change and floodplain restoration, are evaluated using…	ECOLOGICAL ECONOMICS	Academic text	Journal Article	The Netherlands										Y						Fluvial Groundwater		Y		Y		Floodplain and floodplain wetland restoration					Y
192	I	43372486	van (2011)	Ecodynamic design as a boundary object	2011	van Slobbe ; Ejj ;	Consensus in Dutch society is that the existing coastal defence regime is not sustainable. Adaptation is not only a technical challenge, but affects elements like ecology, cultural heritage, recreation, urban development, making the issue complex both from a political and from a scientific point of view. And innovations must cope with the actual system of human beliefs, values and knowledges whic…		Academic text	Conference Proceedings	The Netherlands										Y						Fluvial		Y				Floodplain and floodplain wetland restoration					Y
72	I	43370797	Fliervoet (2013)	Combining safety and nature: A multi-stakeholder perspective on integrated floodplain management	2013	Fliervoet Jm Van den Born; R J G. Smits A. J. M. Knippenberg L;	In The Netherlands, river management strategies and land use of floodplains have changed drastically over the last two decades. Due to an integrated and participatory planning style, many agricultural fields in floodplains were transformed to nature. The idea of "self-regulating nature" in the floodplains and policies such as Room for the River and WaalWeelde created more multifunctional and natu…	JOURNAL OF ENVIRONMENTAL MANAGEMENT	Academic text	Journal Article	The Netherlands										Y						Fluvial		Y				Floodplain and floodplain wetland restoration					Y
180	I	43372314	Staveren (2017)	Bringing in the floods : a comparative study on controlled flooding in the Dutch, Bangladesh and Vietnamese deltas	2017	Staveren van Martijn; F ;	This thesis investigates contested initiatives to restore controlled flooding in the deltas of the Dutch, Bangladesh and Vietnamese (Mekong) deltas. Restoring controlled flooding is a seemingly contradictory measure in densely populated delta areas, where approaches based on full flood prevention has been typically dominant for decades. This has instigated the question how the emergence of restor…		Academic text	Journal Article Source is a PhD, but the relevant chapter (3) has been published separately as a journal paper.	The Netherlands										Y						Fluvial		Y				Floodplain and floodplain wetland restoration					Y
12	I	43369933	Baptist (2004)	Assessment of the effects of cyclic floodplain rejuvenation on flood levels and biodiversity along the Rhine river	2004	Baptist Mj Penning; W E Duel H. Smits A. J. M. Geerling;	To reduce flood risks in the Netherlands, measures to increase the flood conveyance capacity of the Rhine River will be implemented. These measures will provide more room for the river and include lowering of the floodplains and excavation of secondary channels. Moreover, these measures provide opportunities for ecological rehabilitation of the floodplains. However, it is expected that floodplain…	RIVER RESEARCH AND APPLICATIONS	Academic text	Journal Article	The Netherlands										Y						Fluvial		Y				Floodplain and floodplain wetland restoration Floodplain woodlands	Y				Y
123	I	43371587	Makaske (2011)	The Influence of Floodplain Vegetation Succession on Hydraulic Roughness: Is Ecosystem Rehabilitation in Dutch Embanked Floodplains Compatible with Flood Safety Standards?	2011	Makaske Bart ; Maas Gilbert ; J ; van den ; Brink ; Claus ; Wolfert Henk ; P ;	Here, we show for one of the Dutch Rhine River branches that large-scale riverine ecosystem rehabilitation and related vegetation succession may lead to up to 0.6 m higher river flood levels, because of increased hydraulic roughness. We hydraulically modeled future succession stages of embanked floodplain vegetation, following from present ecosystem rehabilitation plans for the 124-km-long river …	Ambio	Academic text	Journal Article	The Netherlands										Y						Fluvial		Y				Floodplain and floodplain wetland restoration Soil and land management					Y						Y
158	I	43372120	Roth (2007)	Flood risk, uncertainty and changing river protection policy in the Netherlands: the case of ‘calamity polders’	2007	Roth Dik ; Warner Jeroen ;	Extreme river discharges, floods and debates about climate change triggered a shift in flood protection policy in the Netherlands from infrastructural to spatial measures. The new policy directive of â€˜Room for the Riverâ€™, details of which were introduced in 2000, should prepare the country for future peak discharges. In order to deal with â€˜residual riskâ€™, the concept of â€˜calamity polder…	Tijdschrift voor economische en sociale geografie	Academic text	Journal Article	The Netherlands										Y						Fluvial		Y				Offline storage area										Y
42	I	43370345	Corvers (2009)	Vulnerable to flooding? Nature development and ‘Room for the River’: a governance perspective	2009	Corvers Ron ;	The Netherlands is vulnerable to flooding by the sea and major European rivers. Climate change, socio-economic developments in low-lying areas and continuing land subsidence have significantly increased the risk of flooding. Real problems are expected to arise if the sea level rises to such an extent that river water can no longer discharge into sea, leading to safety risks in large areas of the …	Building Safer Communities, Risk Governance, Spatial Planning, and Responses to Natural Hazards	Academic text	Book chapter	The Netherlands										Y						Fluvial		Y				River restoration							Y
49	I	43370444	de (2012)	ENVIRONMENTAL REVIEWS AND CASE STUDIES: New Strategies for Implementing Locally Integrated Stream Restoration Projects	2012	de Boer ; Cheryl ; Bressers Hans ;	Flooding risks in the Netherlands have been a high priority for decades because of its high population density, proximity to the North Sea, and extensive use of land reclamation techniques. With confounding factors such as climate and land-use changes, the Dutch water boards, governments, nongovernment organizations (NGOs), local farmers, and private citizens are addressing the vulnerabilities re…	Environmental Practice	Academic text	Journal Article	The Netherlands										Y						Fluvial		Y				River restoration							Y
51	I	43370477	de (2015)	Sustainable hydraulic engineering through building with nature	2015	de Vriend ; Huib J ; van Koningsveld ; Mark ; Aarninkhof Stefan ; G J ; de Vries ; Mindert B ; Baptist Martin ; J ;	Hydraulic engineering infrastructures are of concern to many people and are likely to interfere with the environment. Moreover, they are supposed to keep on functioning for many years. In times of rapid societal and environmental change this implies that sustainability and adaptability are important attributes. These are central to Building with Nature (BwN), an innovative approach to hydraulic e…	Journal of Hydro-environment research	Academic text	Journal Article	The Netherlands										Y						Coastal Fluvial	Y	Y				River restoration Beach nourishment							Y					Y
143	I	43371935	Pahl-Wostl (2006)	The Importance of Social Learning in Restoring the Multifunctionality of Rivers and Floodplains	2006	Pahl-Wostl Claudia ;	Those involved in floodplain restoration have to cope with historical conflicts between human and ecosystem needs. The topic is of high importance in Europe due to the European Water Framework Directive that requires restoration and/or maintenance of a â€˜good ecological status of aquatic ecosystems.â€™ However, the seeming trade-off between flood protection and floodplain restoration may change …	Ecology & Society	Academic text	Journal Article	The Netherlands										Y						Fluvial		Y				River restoration Floodplain and floodplain wetland restoration					Y		Y
191	I	43372492	Van (2008)	Implementing integrated flood risk and land‐use management strategies in developed deltaic regions, exemplified by The Netherlands	2008	Van Stokkom ; Htc ; Witter J V;	The article presents a short overview of flood risk management in the Netherlands over the past two centuries. The new Netherlandsâ€™ policy on river flood management, known as â€œmore space for the riversâ€ is outlined. A general problem with flood risk management is that flood risk awareness among the public is low and that risk management is seen as the responsibility of the authorities. At t…	International Journal of River Basin Management	Academic text	Journal Article	The Netherlands										Y						Fluvial		Y				River restoration Floodplain and floodplain wetland restoration					Y		Y
31	I	43370140	Buijs (2009)	Public support for river restoration. A mixed-method study into local residents' support for and framing of river management and ecological restoration in the Dutch floodplains	2009	Buijs A E;	In many European countries, accommodating water has become the dominant paradigm in river management. In the Netherlands, extensive river restoration projects are being implemented, many of which draw serious opposition from the public. To investigate the causes of such opposition, a comprehensive study of public attitudes towards river restoration was conducted in three floodplains, both before …	JOURNAL OF ENVIRONMENTAL MANAGEMENT	Academic text	Journal Article	The Netherlands										Y						Fluvial		Y				River restoration Floodplain and floodplain wetland restoration					Y		Y
157	I	43369773	Room for the River Waal... (2014)	Room for the River Waal – protecting the city of Nijmegen — Climate-ADAPT	2014			Climate-ADAPT	Grey Literature	Other Climate Adapt webpage	The Netherlands										Y						Fluvial		Y				River restoration Floodplain and floodplain wetland restoration					Y		Y
195	I	43372475	van (2014)	Salt marshes for flood protection: long-term adaptation by combining functions in flood defences	2014	van Loon-Steensma ; Jantsje M ;	This thesis investigates if and how the same or an even higher level of safety can be achieved in the Wadden region by means of creating a flood defence zone that favours, besides flood protection, nature and landscape values or heritage, recreational, and even economic values. While all available innovative flood defences are considered, special attention is given to the role of salt marshes in …		Academic text	PhD thesis	The Netherlands										Y						Coastal	Y					Saltmarsh and mudflats													Y
203	I	43372551	Vuik (2016)	Nature-based flood protection: the efficiency of vegetated foreshores for reducing wave loads on coastal dikes	2016	Vuik Vincent ; Jonkman Sebastiaan ; N ; Borsje Bas ; W ; Suzuki Tomohiro ;	This paper analyses the effect of vegetation on wave damping under severe storm conditions, based on a combination of field measurements and numerical modelling. The field measurements of wave attenuation by vegetation were performed on two salt marshes with two representative but contrasting coastal wetland vegetation types: cordgrass (Spartina anglica) and grassweed (Scirpus maritimus). The for…	Coastal engineering	Academic text	Journal Article	The Netherlands										Y						Coastal	Y					Saltmarsh and mudflats													Y
205	I	43372553	Vuik (2019)	Salt marshes for flood risk reduction: Quantifying long-term effectiveness and life-cycle costs	2019	Vuik V Borsje; B W Willemsen Pwjm Jonkman S. N;	Flood risks are increasing worldwide due to climate change and ongoing economic and demographic development in coastal areas. Salt marshes can function as vegetated foreshores that reduce wave loads on coastal structures such as dikes and dams, thereby mitigating current and future flood risk. This paper aims to quantify long-term (100 years) flood risk reduction by salt marshes. Dike-foreshore c…	OCEAN & COASTAL MANAGEMENT	Academic text	Journal Article	The Netherlands										Y						Coastal	Y					Saltmarsh and mudflats													Y
21	I	43370046	Borsje (2017)	Building with nature as coastal protection strategy in the Netherlands	2017	Borsje Bas ; W ; de Vries ; Sierd ; Janssen S K; Luijendijk Arjen ; P ; Vuik Vincent ;	In this chapter, we aim to draw lessons for managers and scientists involved in the implemen- tation of nature-based solutions for coastal protection by focusing on three Building with Nature case studies within the Netherlands: shoreline nourishments, a mega-nourishment, and vegetated foreshores (salt marshes). Within these case studies, we (1) present a background and motivation, (2) discuss fe…	Living Shorelines: The Science and Management of Nature-Based Coastal Protection	Academic text	Book chapter	The Netherlands										Y						Coastal	Y					Saltmarsh and mudflats Beach nourishment												Y	Y
204	I	43372552	Vuik (2017)	Building with Nature as Coastal Protection Strategy in the Netherlands	2017	Vuik Vincent ; Luijendijk Arjen ; P ; Janssen Stephanie ; K H ; de Vries ; Sierd ; Borsje Bas ; W ;	No abstract	Living Shorelines	Academic text	Book chapter	The Netherlands										Y						Coastal	Y					Saltmarsh and mudflats Beach nourishment												Y	Y
50	I	43370457	De (2014)	Soft Engineering vs. a Dynamic Approach in Coastal Dune Management: A Case Study on the North Sea Barrier Island of Ameland, The Netherlands	2014	De Jong ; Bart ; Keijsers Joep ; G S ; Riksen Michel ; J P M; Krol Johan ; Slim Pieter ; A ;	De Jong, B.; Keijsers, J.G.S.; Riksen, M.J.P.M.; Krol, J., and Slim, P.A., 2014. Soft engineering vs. a dynamic approach in coastal dune management: a case study on the North Sea barrier island of Ameland, The Netherlands. Dunes act as flood defenses in coastal zones, protecting low-lying interior lands from flooding. To ensure coastal safety, insight is needed on how dunes develop under differen…	Journal of Coastal Research	Academic text	Journal Article	The Netherlands										Y						Coastal	Y					Sand dunes														Y
110	I	43371339	Keijsers (2015)	Modelling foredune dynamics in response to climate change	2015	Keijsers J G. S;	Coastal dunes are prominent features along many of the worldâ€™s sandy shorelines. They are valued for their contributions to flood protection, biodiversity, fresh water supply and recreation. The most seaward dune ridge or foredune is the most dynamic part, showing fluctuations in size and morphology in response to erosion by the sea and subsequent recovery by interactions between wind-blown san…		Academic text	PhD thesis	The Netherlands										Y						Coastal	Y					Sand dunes Beach nourishment												Y		Y
155	I	43372080	Rijcken (2016)	A critical approach to some new ideas about the Dutch flood risk system	2016	Rijcken Ties ;	Decisions on measures to improve a flood risk system are in part supported by general ideas about how the system works and should work. After the completion of the Dutch Delta Works around 1990, such new ideas regarding flood risk emerged. Some of these may be appealing at first, but appear debatable after a closer look. In this paper, fourteen such debatable ideas, familiar to most Dutch water p…	Flowscapes: Designing infrastructure as landscape	Academic text	Journal Article	The Netherlands										Y						Coastal Fluvial	Y	Y				Uncategorisable																Y
7	I	43369820	Aerts (2015)	Portfolios of adaptation investments in water management	2015	Aerts Jeroen ; C J H; Botzen W J. Wouter; Werners Saskia ; E ;	This study explores how Modern Portfolio Theory (MPT) can guide investment decisions in integrated water resources management (IWRM) and climate change adaptation under uncertainty. The objectives of the paper are to: (i) explain the concept of diversification to reduce risk, as formulated in MPT; (ii) discuss the conditions for applying MPT to IWRM, and provide examples of these; and (iii) analy…	Mitigation and Adaptation Strategies for Global Change	Academic text	Journal Article	The Netherlands										Y						Not stated					Y	Uncategorisable Study is about an area named Noorderkwartier in the Netherlands. The type is not a specific NFM measure but the area is used as a case study area for Modern Portfolio Theory																Y
68	I	43370682	Esteves (2017)	Managed realignment in Europe: a synthesis of methods, achievements and challenges	2017	Esteves Luciana ; S ; Williams Jon ; J ;	Recent national and regional strategies (e.g. in the UK, Belgium, Netherlands, and France) give an important role to managed realignment. Therefore, it is timely and relevant to identify lessons learned and assess how to overcome current challenges. This chapter provides an overview of the current state-of-play related to managed realignment in Europe and demonstrate that a combination of project…	Living Shorelines: The Science and Management of Nature-based Coastal Protection	Academic text	Book chapter	The Netherlands England Belgium Germany France	Y					Y			Y	Y	Y					Coastal	Y					Managed realignment															Y
207	I	43372579	Warner (2010)	Space for the river, space for diversity? Contest over multifunctional flood planning	2010	Warner Jeroen ;	Spatial planning practice is about â€˜making spacesâ€™. Spatial planners use concepts that reflect their ambitions with that space (Hagens, 2007). But this vision is not universally shared, and considerable proportions of river project budgets now go to â€™sellingâ€™ the concept to stakeholders and planning authorities. Spatial concepts come as a â€˜packageâ€™, including â€˜a mix of spatial knowl…	Newcastle, British Hydrological Society	Academic text	Conference Proceedings	The Netherlands England France	Y									Y	Y					Fluvial		Y				River restoration							Y
182	I	43372350	Temmerman (2012)	Coastal marsh die-off and reduced attenuation of coastal floods: A model analysis	2012	Temmerman S De Vries; M B Bouma T. J;	Global climate change is expected to increase the risks of coastal flood disasters due to accelerating sea level rise and increasing intensity and frequency of storm surges. Coastal marsh vegetation is considered, on the one hand, to increase resistance to a landward propagating flood wave, such as a storm surge, and hence to protect against flood disasters. On the other hand, coastal marsh veget…	GLOBAL AND PLANETARY CHANGE	Academic text	Journal Article	The Netherlands Some equivocation on this - 'the channel network was extracted from aerial pictures from a Dutch salt marsh and reveals a dendritic channel network that may be considered as typical for non-degraded tidal marshes'. It is a modelling simulation based on characteristics of Dutch salt marshes										Y						Coastal	Y					Saltmarsh and mudflats													Y
28	I	43370099	Brouwer (2015)	Cost-effective restoration measures that promote wider ecosystem and societal benefits	2015	Brouwer Roy ; Kuik O J; Sheremet Oleg ; Jiang Yong ; Brands D K; Gerdes Holger ; Lago Manuel ; Hinzmann Mandy ; Angelopoulos Natalie ; Coxw I ;	Water policies are often evaluated primarily on the basis of their financial (budgetary) costs, as these can be assessed relatively easily. The calculation of all costs and benefits, including second-order indirect effects on sectors and non-priced environmental effects, often also referred to as the broader social costs and benefits, is a more difficult task. Social cost-benefit analysis is a wi…		Grey Literature	Report	Uncategorisable European based report. Impossible to distinguish data from countries															Y	Fluvial		Y				River restoration							Y
16	I	43369985	Bertule (2014)	Green Infrastructure guide for water management: Ecosystem-based management approaches for water-related infrastructure projects	2014	Bertule Maija ; Lloyd Gareth ; James ; Korsgaard Louise ; Dalton James ; Welling Rebecca ; Barchiesi Stefano ; Smith Mark ; Opperman Jeff ; Gray Erin ; Gartner Todd ; Mulligan James ; Cole Richard ;	This guide addresses one of the main barriers to widespread adoption of GI solutions: a general lack of awareness of the solutions and associated cost- benefts. The illustrative case studies in this guide provide examples of GI options that address water management challenges, while delivering a number of signifcant co-benefts. These include reafforestation and afforestation (abbreviated in the t…		Grey Literature	Report	Uncategorisable It is a guide made by the UNEP															Y	Coastal Fluvial Pluvial	Y	Y	Y			Uncategorisable Methodology can be applied in any NFM situation. Therefore I ticked the Uncategorisable box.																Y
108	I	43371230	Jackson (2013)	Polyscape: A GIS mapping framework providing efficient and spatially explicit landscape-scale valuation of multiple ecosystem services	2013	Jackson B Pagella; T Sinclair F. Orellana B. Hensha;	This paper introduces a GIS framework (Polyscape) designed to explore spatially explicit synergies and trade-offs amongst ecosystem services to support landscape management (from individual fields through to catchments of ca 10,000 km(2) scale). Algorithms are described and results presented from a case study application within an upland Welsh catchment (Pontbren). Polyscape currently includes al…	LANDSCAPE AND URBAN PLANNING	Academic text	Journal Article	Wales			Y													Fluvial		Y				Catchment woodlands		Y
211	I	43370371	Woodland (2014)	Holding back the waters	2014	Woodland Trust ;	This policy paper considers the role of woodland creation in flood mitigation. How can trees and hedges help mitigate floods and aid water management? These case studies from Wales provide real life examples to illustrate how it works. The paper examines: the cost and misery of flooding the different types of flooding impacts of land use on flooding how trees can help.		Grey Literature	Working paper policy paper	Wales			Y													Fluvial Pluvial		Y	Y			Floodplain woodlands Riparian woodlands	Y			Y
127	I	43371669	McKinley (2018)	Saltmarshes, ecosystem services, and an evolving policy landscape: A case study of Wales, UK	2018	McKinley Emma ; Ballinger Rhoda ; C ; Beaumont Nicola ; J ;	Coastal areas are facing increasing pressures, resulting in unprecedented levels of change that require an adaptive and flexible governance system. Through its devolved powers, governance in Wales has undergone significant change, with new legislation providing â€˜world-leadingâ€™ and â€˜innovativeâ€™ approaches to a range of social, economic and environmental challenges. This provides an opportu…	Marine Policy	Academic text	Journal Article	Wales			Y													Coastal	Y					Saltmarsh and mudflats													Y
6	I	43372028	Advice on Options for... (Pye)	Advice on Options for Sand Dune Management for Flood and Coastal Defence Volume 1: Main Report	2017	Pye Kenneth ; Blott Simon ; J ; Guthrie Gregor ;			Grey Literature	Report	Wales			Y													Coastal	Y					Sand dunes Managed realignment														Y	Y
213	I	43372670	Wynne-Jones (2016)	Flooding and media storms–controversies over farming and upland land-use in the UK	2016	Wynne-Jones Sophie ;	This viewpoint considers the impacts of media coverage of last winterâ€™s flooding upon the farming community and the implications for their role as key partners in the delivery of landscape changes necessary to address flooding. The paper focuses on the experiences of the Pontbren farmers in Mid Wales, whose land is the site of a much-referenced study on the benefits of tree planting to address …	Land use policy	Academic text	Journal Article	Wales			Y													Fluvial		Y				Soil and land management											Y
107	I	43371231	Jackson (2008)	The impact of upland land management on flooding: insights from a multiscale experimental and modelling programme	2008	Jackson B M; Wheater H S; McIntyre N R; Chell J ; Francis O J; Frogbrook Z ; Marshall M ; Reynolds B ; Solloway I ;		Journal of Flood Risk Management	Academic text	Journal Article	Wales			Y													Fluvial		Y				Soil and land management Cross-slope woodlands			Y								Y
126	I	43371645	McCarthy (2018)	Compensatory approaches and engagement techniques to gain flood storage in England and Wales	2018	McCarthy Simon ; Viavattene Christophe ; Sheehan John ; Green C ;	Flood storage involves creating sacrificial land for water to purposefully inundate protect land downstream. Obtaining the right or co-operation to flood on private property remains a challenge. This paper based on empirical qualitative research with 14 key stakeholders involved in the practice of gaining land to flood in England and Wales the different forms of financial and economic approach th…	Journal of Flood Risk Management	Academic text	Journal Article	Wales England	Y		Y													Fluvial		Y				Floodplain and floodplain wetland restoration Described as online storage in this paper Offline storage area					Y					Y
[truncated: 30 more columns]
