# Supplementary material for: What approaches exist to evaluate the effectiveness of UK-relevant natural flood management measures? A systematic map
Source: Environ Evid. 2023 May 23;12:12. doi: 10.1186/s13750-023-00297-z (PMC11378772; doi:10.1186/s13750-023-00297-z)
Supplement: Supplementary file 7 — Additional file 7. Table 9. Heat map showing type of effectiveness versus measure. [file 13750_2023_297_MOESM7_ESM.xlsx]

## Sheet: Heat Map NFM X Effectiveness
HEAT MAP: Climate versus measure, type of effectiveness versus measure.
	Type of Effectiveness
Type of Measure	Procedural	Substantive	Transactive	Normative
Beach Nourishment	12	20	3	6
Cathment Woodlands	2	6	4	3
Cross-slope Woodlands	1	4	1	0
Floodplain and Floodplain Wetland Restoration	26	34	18	12
Floodplain Woodlands	4	12	4	2
Headwater Drainage	0	2	0	0
Leaky Barriers	6	8	5	1
Managed Realignment	12	14	10	6
Offline Storage Area	4	7	3	1
Other/Uncategorisable	6	9	3	5
Riparian Woodlands	6	9	5	3
River Restoration	25	21	16	5
Run-off Pathway Management	2	5	2	0
Saltmarsh and Mudflats	12	19	8	10
Sand Dunes	3	7	1	1
Soil and Land Management	5	16	1	1
