# Supplementary material for: What approaches exist to evaluate the effectiveness of UK-relevant natural flood management measures? A systematic map
Source: Environ Evid. 2023 May 23;12:12. doi: 10.1186/s13750-023-00297-z (PMC11378772; doi:10.1186/s13750-023-00297-z)
Supplement: Supplementary file 8 — Additional file 8. Table showing percentage of studies per measure for each included country. [file 13750_2023_297_MOESM8_ESM.xlsx]

## Sheet: Sheet1
	Floodplain woodlands	Catchment woodlands	Cross-slope woodlands	Riparian woodlands	Floodplain and floodplain wetland restoration	Leaky Barriers	River restoration	Headwater drainage	Run off pathway management	Offline storage area	Soil and land management	Beach nourishment	Saltmarsh and mudflats	Sand dunes	Managed realignment	Uncategorisable
England	0.378378	0.37037	0.3	0.4	0.329268	0.75	0.409836	0.909091	0.666667	0.423077	0.452381	0.257143	0.4	0.318182	0.578947	0.4
Scotland	0.135135	0.185185	0.2	0.257143	0.0853659	0.125	0.147541	0.0909091	0.133333	0.0769231	0.190476	0.0285714	0.02	0.0909091	0.0701754	0.133333
Wales	0.135135	0.148148	0.15	0.114286	0.0365854	0	0.0327869	0	0	0.0769231	0.142857	0.0857143	0.04	0.181818	0.0877193	0.133333
Northern Ireland	0.0540541	0.0740741	0.1	0.0571429	0.0121951	0	0.0163934	0	0	0.0384615	0.047619	0	0	0	0	0
Republic of Ireland	0	0	0	0	0	0	0	0	0	0	0.0238095	0	0.02	0.0454545	0	0
Belgium	0.027027	0.037037	0.05	0.0285714	0.0609756	0.0625	0.0327869	0	0.0666667	0.0384615	0.047619	0.0571429	0.12	0.0909091	0.0526316	0.0666667
Denmark	0	0	0	0	0.0487805	0	0.0327869	0	0	0	0	0	0.02	0	0	0
Luxembourg	0	0	0	0	0.0121951	0	0	0	0	0	0	0	0	0	0	0
Germany	0.108108	0.0740741	0.05	0.0571429	0.0853659	0	0.0655738	0	0.0666667	0.0769231	0.0714286	0.0571429	0.08	0	0.0526316	0.0666667
The Netherlands	0.0540541	0.037037	0.05	0.0285714	0.182927	0.0625	0.163934	0	0	0.0769231	0.0238095	0.485714	0.2	0.227273	0.0526316	0.133333
France	0.027027	0.037037	0.05	0.0285714	0.0487805	0	0.0327869	0	0	0.0769231	0	0.0285714	0.06	0	0.0701754	0
Sweden	0.027027	0.037037	0.05	0.0285714	0.0365854	0	0.0163934	0	0.0666667	0.0384615	0	0	0.02	0	0.0175439	0
Austria	0.027027	0	0	0	0.0487805	0	0.0327869	0	0	0.0384615	0	0	0	0	0	0
Romania	0.027027	0	0	0	0.0121951	0	0	0	0	0.0384615	0	0	0	0	0	0
Uncategorisable	0	0	0	0	0	0	0.0163934	0	0	0	0	0	0.02	0.0454545	0.0175439	0.0666667
	1	1	1	1	1	1	1	1	1	1	1	1	1	1	1	1
